# Supplementary material for: β-synuclein potentiates synaptic vesicle dopamine uptake and rescues dopaminergic neurons from MPTP-induced death in the absence of other synucleins
Source: J Biol Chem. 2021 Nov 2;297(6):101375. doi: 10.1016/j.jbc.2021.101375 (PMC8633583; doi:10.1016/j.jbc.2021.101375)
Supplement: Supplemental Table S1 [file mmc2.xlsx]

## Sheet: Suppl Table
					Table S1. Mass spectrometry data for proteins included in the beta-synuclein-CLIP proteome
Protein IDs	Majority protein IDs	Peptide counts (all)	Peptide counts (razor+unique)	Peptide counts (unique)	Fasta headers	Unique peptides (-) b-synuclein	Unique peptides (+) b-synuclein	Sequence coverage [%]	Mol. weight [kDa]	Q-value	Score	Sequence coverage (-) b-synuclein [%]	Sequence coverage (+) b-synuclein [%]	Intensity (-) b-synuclein	Intensity (+) b-synuclein	LFQ intensity (-) b-synuclein	LFQ intensity (+) b-synuclein	MS/MS Count WithoutRecomb	MS/MS Count WithRecomb	id	LFQ intensity (-) b-synuclein	LFQ intensity (+) b-synuclein	log2 LFQ intensity (+) vs (-) b-synuclein
sp|Q9WUA3|PFKAP_MOUSE	sp|Q9WUA3|PFKAP_MOUSE	6	5	5	>sp|P20357|MTAP2_MOUSE Microtubule-associated protein 2 OS=Mus musculus GN=Map2 PE=1 SV=2	0	21	18.6	199.13	0	293.41	0	18.6	0	33367000	0	39633000	0	49	205	0	1	INF	INF = infinite			Normalised LFQ MS intensities (fold over max)
sp|Q9WUK2|IF4H_MOUSE	sp|Q9WUK2|IF4H_MOUSE	6	6	6	>sp|Q8CHC4|SYNJ1_MOUSE Synaptojanin-1 OS=Mus musculus GN=Synj1 PE=1 SV=3	0	19	16.8	172.62	0	220.25	0	16.8	0	33476000	0	37895000	0	32	694	0	1	INF				0	0.1	0.2	0.3	0.4	0.5	0.6	0.7	0.8	0.9	1
sp|Q9WUC3|LY6H_MOUSE	sp|Q9WUC3|LY6H_MOUSE	1	1	1	>sp|Q4KMM3|OXR1_MOUSE Oxidation resistance protein 1 OS=Mus musculus GN=Oxr1 PE=2 SV=3	0	19	28.9	95.911	0	211.77	0	28.9	0	50713000	0	58233000	0	33	509	0	1	INF
sp|Q9WV55|VAPA_MOUSE	sp|Q9WV55|VAPA_MOUSE	3	3	2	>sp|Q7TSJ2|MAP6_MOUSE Microtubule-associated protein 6 OS=Mus musculus GN=Map6 PE=1 SV=2	0	17	33.6	96.449	0	189.48	0	33.6	0	33300000	0	38000000	0	33	617	0	1	INF
sp|Q9Z2U0|PSA7_MOUSE;sp|Q9CWH6|PSA7L_MOUSE	sp|Q9Z2U0|PSA7_MOUSE	9;3	9;3	9;3	>sp|Q61361|PGCB_MOUSE Brevican core protein OS=Mus musculus GN=Bcan PE=1 SV=2	1	16	21.3	95.814	0	194.4	0.9	21.3	46632	108540000	0	123910000	0	42	551	0	1	INF
sp|Q9Z2U1|PSA5_MOUSE	sp|Q9Z2U1|PSA5_MOUSE	11	11	11	>sp|O08539|BIN1_MOUSE Myc box-dependent-interacting protein 1 OS=Mus musculus GN=Bin1 PE=1 SV=1	0	16	42.3	64.469	0	223.79	0	42.3	0	133070000	0	152490000	0	44	45	0	1	INF
sp|Q9WU28|PFD5_MOUSE	sp|Q9WU28|PFD5_MOUSE	4	4	4	>sp|Q9CZC8|SCRN1_MOUSE Secernin-1 OS=Mus musculus GN=Scrn1 PE=1 SV=1	1	16	44	46.325	0	272.72	2.7	44	20591	138490000	0	162440000	0	45	867	0	1	INF
sp|Q9JHS3|LTOR2_MOUSE	sp|Q9JHS3|LTOR2_MOUSE	1	1	1	>sp|P12960|CNTN1_MOUSE Contactin-1 OS=Mus musculus GN=Cntn1 PE=1 SV=1	0	13	16.7	113.39	0	111.89	0	16.7	0	24475000	0	28585000	0	23	170	0	1	INF
sp|Q9WTT4|VATG2_MOUSE	sp|Q9WTT4|VATG2_MOUSE	11	11	11	>sp|O88533|DDC_MOUSE Aromatic-L-amino-acid decarboxylase OS=Mus musculus GN=Ddc PE=2 SV=1	0	13	34.8	53.873	0	152.96	0	34.8	0	93019000	0	107100000	0	33	101	0	1	INF
sp|Q9QUR7|PIN1_MOUSE	sp|Q9QUR7|PIN1_MOUSE	3	3	3	>sp|Q80TB8|VAT1L_MOUSE Synaptic vesicle membrane protein VAT-1 homolog-like OS=Mus musculus GN=Vat1l PE=2 SV=2	0	12	32.6	45.817	0	113.63	0	32.6	0	30099000	0	34754000	0	28	619	0	1	INF
sp|Q9R1P4|PSA1_MOUSE	sp|Q9R1P4|PSA1_MOUSE	9	9	9	>sp|Q9Z2W0|DNPEP_MOUSE Aspartyl aminopeptidase OS=Mus musculus GN=Dnpep PE=2 SV=2	0	12	45.7	52.206	0	98.735	0	45.7	0	37982000	0	43953000	0	29	1040	0	1	INF
sp|Q9D142|NUD14_MOUSE	sp|Q9D142|NUD14_MOUSE	1	1	1	>sp|O08599|STXB1_MOUSE Syntaxin-binding protein 1 OS=Mus musculus GN=Stxbp1 PE=1 SV=2	0	12	28.1	67.568	0	93.741	0	28.1	0	40480000	0	45743000	0	21	48	0	1	INF
sp|Q9WUM5|SUCA_MOUSE	sp|Q9WUM5|SUCA_MOUSE	1	1	1	>sp|Q08331|CALB2_MOUSE Calretinin OS=Mus musculus GN=Calb2 PE=1 SV=3	0	11	50.9	31.372	0	88.921	0	50.9	0	56437000	0	65125000	0	25	474	0	1	INF
sp|Q9Z0N1|IF2G_MOUSE;sp|Q9Z0N2|IF2H_MOUSE	sp|Q9Z0N1|IF2G_MOUSE	3;1	3;1	3;1	>sp|Q9QYG0|NDRG2_MOUSE Protein NDRG2 OS=Mus musculus GN=Ndrg2 PE=1 SV=1	1	12	58	40.789	0	139.35	5.9	58	72503	158440000	0	180730000	0	27	971	0	1	INF
sp|Q9DCT8|CRIP2_MOUSE	sp|Q9DCT8|CRIP2_MOUSE	2	2	2	>sp|Q8BYI9|TENR_MOUSE Tenascin-R OS=Mus musculus GN=Tnr PE=1 SV=2	0	11	13.2	149.59	0	86.286	0	13.2	0	23155000	0	26577000	0	20	677	0	1	INF
sp|Q9Z0E0|NCDN_MOUSE	sp|Q9Z0E0|NCDN_MOUSE	6	6	6	>sp|P62869|ELOB_MOUSE Transcription elongation factor B polypeptide 2 OS=Mus musculus GN=Tceb2 PE=1 SV=1	1	10	85.6	13.17	0	68.221	7.6	85.6	27742	42707000	0	49007000	0	22	383	0	1	INF
sp|O08749|DLDH_MOUSE	sp|O08749|DLDH_MOUSE	4	4	4	>sp|O88485|DC1I1_MOUSE Cytoplasmic dynein 1 intermediate chain 1 OS=Mus musculus GN=Dync1i1 PE=1 SV=2	0	9	24.2	70.724	0	69.628	0	24.2	0	18800000	0	18912000	0	15	98	0	1	INF
sp|O08795|GLU2B_MOUSE	sp|O08795|GLU2B_MOUSE	1	1	1	>sp|Q8VD37|SGIP1_MOUSE SH3-containing GRB2-like protein 3-interacting protein 1 OS=Mus musculus GN=Sgip1 PE=1 SV=1	0	9	17.1	86.062	0	115.52	0	17.1	0	17426000	0	20483000	0	17	740	0	1	INF
sp|O35098|DPYL4_MOUSE	sp|O35098|DPYL4_MOUSE	17	17	15	>sp|P48453|PP2BB_MOUSE Serine/threonine-protein phosphatase 2B catalytic subunit beta isoform OS=Mus musculus GN=Ppp3cb PE=1 SV=2	0	9	39.8	59.173	0	69.074	5.9	39.8	0	30432000	0	35476000	0	18	292	0	1	INF
sp|O35295|PURB_MOUSE	sp|O35295|PURB_MOUSE	4	4	4	>sp|Q9D1K2|VATF_MOUSE V-type proton ATPase subunit F OS=Mus musculus GN=Atp6v1f PE=1 SV=2	0	9	81.5	13.37	0	105.08	0	81.5	0	59602000	0	67292000	0	24	878	0	1	INF
sp|O35344|IMA4_MOUSE	sp|O35344|IMA4_MOUSE	4	4	4	>sp|P13707|GPDA_MOUSE Glycerol-3-phosphate dehydrogenase [NAD(+)], cytoplasmic OS=Mus musculus GN=Gpd1 PE=1 SV=3	0	7	30.7	37.572	0	86.724	0	30.7	0	8656200	0	9932300	0	11	174	0	1	INF
sp|O35381|AN32A_MOUSE;sp|Q64G17|AN32C_MOUSE	sp|O35381|AN32A_MOUSE	5;2	5;2	5;2	>sp|Q810U3|NFASC_MOUSE Neurofascin OS=Mus musculus GN=Nfasc PE=1 SV=1	0	8	10.2	137.97	0	120.76	0	10.2	0	9071200	0	10885000	0	11	632	0	1	INF
sp|O35633|VIAAT_MOUSE	sp|O35633|VIAAT_MOUSE	2	2	2	>sp|P06801|MAOX_MOUSE NADP-dependent malic enzyme OS=Mus musculus GN=Me1 PE=1 SV=2	0	8	26.6	63.953	0	80.719	0	26.6	0	12252000	0	13308000	0	15	137	0	1	INF
sp|O35658|C1QBP_MOUSE	sp|O35658|C1QBP_MOUSE	1	1	1	>sp|O35526|STX1A_MOUSE Syntaxin-1A OS=Mus musculus GN=Stx1a PE=1 SV=3	0	8	34.7	33.054	0	173.43	0	34.7	0	15835000	0	18333000	0	19	66	0	1	INF
sp|O35685|NUDC_MOUSE	sp|O35685|NUDC_MOUSE	7	7	7	>sp|Q9CR00|PSMD9_MOUSE 26S proteasome non-ATPase regulatory subunit 9 OS=Mus musculus GN=Psmd9 PE=1 SV=1	0	8	41.4	24.72	0	59.984	0	41.4	0	18510000	0	21056000	0	12	837	0	1	INF
sp|O54983|CRYM_MOUSE	sp|O54983|CRYM_MOUSE	7	7	7	>sp|Q5SRX1|TM1L2_MOUSE TOM1-like protein 2 OS=Mus musculus GN=Tom1l2 PE=2 SV=1	0	8	19.1	55.662	0	70.578	0	19.1	0	20534000	0	23564000	0	14	521	0	1	INF
sp|O55100|SNG1_MOUSE	sp|O55100|SNG1_MOUSE	3	3	3	>sp|Q8K0G5|TSSC1_MOUSE Protein TSSC1 OS=Mus musculus GN=Tssc1 PE=2 SV=2	0	8	36.8	43.126	0	125.06	0	36.8	0	25347000	0	28428000	0	16	704	0	1	INF
sp|O55131|SEPT7_MOUSE;sp|Q9DA97|SEP14_MOUSE;sp|Q8C650|SEP10_MOUSE	sp|O55131|SEPT7_MOUSE	7;1;1	7;1;1	7;1;1	>sp|P61922|GABT_MOUSE 4-aminobutyrate aminotransferase, mitochondrial OS=Mus musculus GN=Abat PE=1 SV=1	0	8	25.6	56.451	0	80.544	0	25.6	0	24805000	0	28766000	0	20	359	0	1	INF
sp|O55234|PSB5_MOUSE	sp|O55234|PSB5_MOUSE	12	12	12	>sp|O88643|PAK1_MOUSE Serine/threonine-protein kinase PAK 1 OS=Mus musculus GN=Pak1 PE=1 SV=1	1	4	19.8	60.736	0	168.84	2	19.8	59325	28240000	0	32823000	0	16	103	0	1	INF
sp|O70310|NMT1_MOUSE	sp|O70310|NMT1_MOUSE	1	1	1	>sp|P12658|CALB1_MOUSE Calbindin OS=Mus musculus GN=Calb1 PE=1 SV=2	0	8	46.7	29.994	0	178.91	0	46.7	0	39863000	0	45645000	0	15	168	0	1	INF
sp|O70435|PSA3_MOUSE	sp|O70435|PSA3_MOUSE	7	7	7	>sp|P62881|GBB5_MOUSE Guanine nucleotide-binding protein subunit beta-5 OS=Mus musculus GN=Gnb5 PE=1 SV=1	0	8	28.4	43.565	0	88.428	0	28.4	0	44269000	0	50692000	0	18	385	0	1	INF
sp|O70439|STX7_MOUSE	sp|O70439|STX7_MOUSE	2	2	2	>sp|Q8C0M9|ASGL1_MOUSE Isoaspartyl peptidase/L-asparaginase OS=Mus musculus GN=Asrgl1 PE=1 SV=1	0	8	33.7	33.95	0	113.27	0	33.7	0	53329000	0	61767000	0	15	679	0	1	INF
sp|O70589|CSKP_MOUSE	sp|O70589|CSKP_MOUSE	2	2	2	>sp|P06837|NEUM_MOUSE Neuromodulin OS=Mus musculus GN=Gap43 PE=1 SV=1	0	7	43.6	23.632	0	84.032	0	43.6	0	8835500	0	10226000	0	19	138	0	1	INF
sp|O88342|WDR1_MOUSE	sp|O88342|WDR1_MOUSE	6	6	6	>sp|Q8CAA7|PGM2L_MOUSE Glucose 1,6-bisphosphate synthase OS=Mus musculus GN=Pgm2l1 PE=1 SV=1	0	7	12.1	70.279	0	58.608	0	12.1	0	11176000	0	12785000	0	12	685	0	1	INF
sp|O88531|PPT1_MOUSE	sp|O88531|PPT1_MOUSE	6	6	6	>sp|P55066|NCAN_MOUSE Neurocan core protein OS=Mus musculus GN=Ncan PE=2 SV=1	0	7	7.1	137.2	0	62.189	0	7.1	0	12293000	0	14370000	0	16	318	0	1	INF
sp|O88543|CSN3_MOUSE	sp|O88543|CSN3_MOUSE	5	5	5	>sp|O54983|CRYM_MOUSE Ketimine reductase mu-crystallin OS=Mus musculus GN=Crym PE=1 SV=1	0	7	26.8	33.523	0	65.593	0	26.8	0	12680000	0	14427000	0	12	77	0	1	INF
sp|O88643|PAK1_MOUSE	sp|O88643|PAK1_MOUSE	8	8	4	>sp|O88746|TOM1_MOUSE Target of Myb protein 1 OS=Mus musculus GN=Tom1 PE=1 SV=1	0	7	23.6	54.325	0	62.012	0	23.6	0	13676000	0	15678000	0	14	106	0	1	INF
sp|O88737|BSN_MOUSE	sp|O88737|BSN_MOUSE	3	3	3	>sp|P28663|SNAB_MOUSE Beta-soluble NSF attachment protein OS=Mus musculus GN=Napb PE=1 SV=2	0	5	36.2	33.557	0	96.362	0	36.2	0	19087000	0	22053000	0	15	238	0	1	INF
sp|O88746|TOM1_MOUSE	sp|O88746|TOM1_MOUSE	7	7	7	>sp|Q9CWZ7|SNAG_MOUSE Gamma-soluble NSF attachment protein OS=Mus musculus GN=Napg PE=1 SV=1	0	7	27.9	34.732	0	113.44	0	27.9	0	19486000	0	22303000	0	14	852	0	1	INF
sp|O88935|SYN1_MOUSE	sp|O88935|SYN1_MOUSE	28	28	27	>sp|Q9CZ42|NNRD_MOUSE ATP-dependent (S)-NAD(P)H-hydrate dehydratase OS=Mus musculus GN=Carkd PE=1 SV=1	0	7	35	36.717	0	53.552	0	35	0	25200000	0	29267000	0	11	865	0	1	INF
sp|O89023|TPP1_MOUSE	sp|O89023|TPP1_MOUSE	2	2	2	>sp|P63040|CPLX1_MOUSE Complexin-1 OS=Mus musculus GN=Cplx1 PE=1 SV=1	0	6	50.7	15.122	0	225.36	0	50.7	0	33535000	0	35703000	0	18	396	0	1	INF
sp|O89116|VTI1A_MOUSE	sp|O89116|VTI1A_MOUSE	1	1	1	>sp|P61264|STX1B_MOUSE Syntaxin-1B OS=Mus musculus GN=Stx1b PE=1 SV=1	1	7	35.8	33.244	0	210.94	3.1	35.8	168980	41300000	0	47438000	0	17	353	0	1	INF
sp|P01837|IGKC_MOUSE	sp|P01837|IGKC_MOUSE	3	3	3	>sp|Q9QWR8|NAGAB_MOUSE Alpha-N-acetylgalactosaminidase OS=Mus musculus GN=Naga PE=2 SV=2	0	6	19	47.234	0	48.608	0	19	0	7235300	0	8448800	0	13	966	0	1	INF
sp|P01942|HBA_MOUSE	sp|P01942|HBA_MOUSE	6	6	5	>sp|P08226|APOE_MOUSE Apolipoprotein E OS=Mus musculus GN=Apoe PE=1 SV=2	0	6	22.8	35.866	0	102.7	0	22.8	0	7858200	0	9195500	0	10	143	0	1	INF
sp|P05063|ALDOC_MOUSE;sp|Q91Y97|ALDOB_MOUSE	sp|P05063|ALDOC_MOUSE	26;1	20;0	20;0	>sp|P70441|NHRF1_MOUSE Na(+)/H(+) exchange regulatory cofactor NHE-RF1 OS=Mus musculus GN=Slc9a3r1 PE=1 SV=3	0	6	23.7	38.6	0	45.42	0	23.7	0	8674000	0	9843600	0	8	425	0	1	INF
sp|P05064|ALDOA_MOUSE	sp|P05064|ALDOA_MOUSE	30	30	24	>sp|P43006|EAA2_MOUSE Excitatory amino acid transporter 2 OS=Mus musculus GN=Slc1a2 PE=1 SV=1	0	6	13.6	62.03	0	72.722	0	13.6	0	9166100	0	10417000	0	8	271	0	1	INF
sp|P05201|AATC_MOUSE	sp|P05201|AATC_MOUSE	9	9	9	>sp|Q9Z0E0|NCDN_MOUSE Neurochondrin OS=Mus musculus GN=Ncdn PE=1 SV=1	0	6	13.3	78.894	0	90.281	0	13.3	0	8976500	0	10479000	0	13	1020	0	1	INF
sp|P05202|AATM_MOUSE	sp|P05202|AATM_MOUSE	5	5	5	>sp|Q3UGR5|HDHD2_MOUSE Haloacid dehalogenase-like hydrolase domain-containing protein 2 OS=Mus musculus GN=Hdhd2 PE=1 SV=2	0	6	42.5	28.73	0	48.693	0	42.5	0	9435300	0	10993000	0	9	495	0	1	INF
sp|P06801|MAOX_MOUSE	sp|P06801|MAOX_MOUSE	8	8	8	>sp|Q9ER00|STX12_MOUSE Syntaxin-12 OS=Mus musculus GN=Stx12 PE=1 SV=1	0	6	29.9	31.195	0	184.13	0	29.9	0	10952000	0	12898000	0	12	930	0	1	INF
sp|P07091|S10A4_MOUSE	sp|P07091|S10A4_MOUSE	1	1	1	>sp|P13595|NCAM1_MOUSE Neural cell adhesion molecule 1 OS=Mus musculus GN=Ncam1 PE=1 SV=3	0	6	7.9	119.43	0	96.947	0	7.9	0	11646000	0	13352000	0	12	173	0	1	INF
sp|P08226|APOE_MOUSE	sp|P08226|APOE_MOUSE	6	6	6	>sp|O88531|PPT1_MOUSE Palmitoyl-protein thioesterase 1 OS=Mus musculus GN=Ppt1 PE=2 SV=2	0	6	37.3	34.49	0	76.099	0	37.3	0	14287000	0	16506000	0	15	100	0	1	INF
sp|P08249|MDHM_MOUSE	sp|P08249|MDHM_MOUSE	14	14	14	>sp|Q9QXV0|PCSK1_MOUSE ProSAAS OS=Mus musculus GN=Pcsk1n PE=1 SV=2	0	6	30.6	27.27	0	49.671	0	30.6	0	15118000	0	17099000	0	14	968	0	1	INF
sp|P09411|PGK1_MOUSE;sp|P09041|PGK2_MOUSE	sp|P09411|PGK1_MOUSE	17;3	17;3	17;3	>sp|Q91XM9|DLG2_MOUSE Disks large homolog 2 OS=Mus musculus GN=Dlg2 PE=1 SV=2	0	4	9.2	94.879	0	54.332	0	9.2	0	14949000	0	17424000	0	10	773	0	1	INF
sp|P10630|IF4A2_MOUSE;sp|P60843|IF4A1_MOUSE;sp|Q91VC3|IF4A3_MOUSE	sp|P10630|IF4A2_MOUSE;sp|P60843|IF4A1_MOUSE	14;7;1	14;7;1	14;7;1	>sp|Q9ERD7|TBB3_MOUSE Tubulin beta-3 chain OS=Mus musculus GN=Tubb3 PE=1 SV=1	0	4	47.8	50.418	0	42.854	0	47.8	0	30167000	0	34758000	0	14	932	0	1	INF
sp|P10711|TCEA1_MOUSE;sp|Q9QVN7|TCEA2_MOUSE	sp|P10711|TCEA1_MOUSE	3;1	3;1	3;1	>sp|P84086|CPLX2_MOUSE Complexin-2 OS=Mus musculus GN=Cplx2 PE=1 SV=1	0	6	47	15.394	0	61.664	0	47	0	38651000	0	45205000	0	23	437	0	1	INF
sp|P11798|KCC2A_MOUSE;sp|Q6PHZ2|KCC2D_MOUSE;sp|Q923T9|KCC2G_MOUSE	sp|P11798|KCC2A_MOUSE	6;2;2	6;2;2	4;0;0	>sp|Q9ES97|RTN3_MOUSE Reticulon-3 OS=Mus musculus GN=Rtn3 PE=1 SV=2	1	6	12.1	103.88	0	53.364	0.8	12.1	12942	58106000	0	64759000	0	11	935	0	1	INF
sp|P12815|PDCD6_MOUSE	sp|P12815|PDCD6_MOUSE	1	1	1	>sp|Q8R0A5|TCAL3_MOUSE Transcription elongation factor A protein-like 3 OS=Mus musculus GN=Tceal3 PE=2 SV=2	0	2	20.5	22.468	0	31.684	0	20.5	0	2019300	0	2338400	0	9	719	0	1	INF
sp|P13595|NCAM1_MOUSE	sp|P13595|NCAM1_MOUSE	6	6	6	>sp|Q9DCZ1|GMPR1_MOUSE GMP reductase 1 OS=Mus musculus GN=Gmpr PE=2 SV=1	0	5	20	37.482	0	31.236	0	20	0	2992100	0	3481300	0	6	922	0	1	INF
sp|P14094|AT1B1_MOUSE	sp|P14094|AT1B1_MOUSE	5	5	5	>sp|Q62421|SH3G3_MOUSE Endophilin-A3 OS=Mus musculus GN=Sh3gl3 PE=2 SV=1	0	5	21.6	38.934	0	90.858	2	21.6	0	4056300	0	4475900	0	8	571	0	1	INF
sp|P14152|MDHC_MOUSE	sp|P14152|MDHC_MOUSE	7	7	7	>sp|Q99L13|3HIDH_MOUSE 3-hydroxyisobutyrate dehydrogenase, mitochondrial OS=Mus musculus GN=Hibadh PE=1 SV=1	0	5	25.7	35.44	0	34.462	0	25.7	0	3986900	0	4536800	0	12	802	0	1	INF
sp|P16330|CN37_MOUSE	sp|P16330|CN37_MOUSE	10	10	10	>sp|Q99JP7|GGT7_MOUSE Gamma-glutamyltransferase 7 OS=Mus musculus GN=Ggt7 PE=2 SV=2	0	5	14.2	70.251	0	56.029	0	14.2	0	5574500	0	6396300	0	11	793	0	1	INF
sp|P17182|ENOA_MOUSE	sp|P17182|ENOA_MOUSE	28	28	23	>sp|Q62442|VAMP1_MOUSE Vesicle-associated membrane protein 1 OS=Mus musculus GN=Vamp1 PE=1 SV=1	1	5	61	12.89	0	75.179	20.3	61	332970	6668200	0	8098400	0	6	573	0	1	INF
sp|P17426|AP2A1_MOUSE	sp|P17426|AP2A1_MOUSE	18	18	13	>sp|Q9QUP5|HPLN1_MOUSE Hyaluronan and proteoglycan link protein 1 OS=Mus musculus GN=Hapln1 PE=2 SV=1	0	5	18.8	40.477	0	39.194	0	18.8	0	7524300	0	8816400	0	12	962	0	1	INF
sp|P17751|TPIS_MOUSE	sp|P17751|TPIS_MOUSE	8	8	8	>sp|Q8R0A7|K0513_MOUSE Uncharacterized protein KIAA0513 OS=Mus musculus GN=Kiaa0513 PE=2 SV=1	0	5	17	46.318	0	42.355	0	17	0	8816100	0	9713100	0	9	720	0	1	INF
sp|P18242|CATD_MOUSE	sp|P18242|CATD_MOUSE	10	10	10	>sp|P57746|VATD_MOUSE V-type proton ATPase subunit D OS=Mus musculus GN=Atp6v1d PE=1 SV=1	0	5	27.9	28.369	0	48.513	0	27.9	0	8670100	0	10051000	0	12	329	0	1	INF
sp|P18872|GNAO_MOUSE	sp|P18872|GNAO_MOUSE	2	2	2	>sp|P28474|ADHX_MOUSE Alcohol dehydrogenase class-3 OS=Mus musculus GN=Adh5 PE=1 SV=3	0	5	26.2	39.547	0	66.217	0	26.2	0	9885600	0	11178000	0	11	232	0	1	INF
sp|P19157|GSTP1_MOUSE;sp|P46425|GSTP2_MOUSE	sp|P19157|GSTP1_MOUSE	3;1	3;1	3;1	>sp|Q8VDK1|NIT1_MOUSE Nitrilase homolog 1 OS=Mus musculus GN=Nit1 PE=2 SV=2	0	5	22.3	35.705	0	37.07	0	22.3	0	9797400	0	11227000	0	11	742	0	1	INF
sp|P20060|HEXB_MOUSE	sp|P20060|HEXB_MOUSE	4	4	4	>sp|O88958|GNPI1_MOUSE Glucosamine-6-phosphate isomerase 1 OS=Mus musculus GN=Gnpda1 PE=2 SV=3	0	4	32.5	32.549	0	62.245	4.2	32.5	201930	11338000	0	12769000	0	12	110	0	1	INF
sp|P20108|PRDX3_MOUSE	sp|P20108|PRDX3_MOUSE	4	4	4	>sp|Q8K021|SCAM1_MOUSE Secretory carrier-associated membrane protein 1 OS=Mus musculus GN=Scamp1 PE=1 SV=1	0	5	23.4	38.028	0	35.945	0	23.4	0	11668000	0	13233000	0	10	702	0	1	INF
sp|P21460|CYTC_MOUSE	sp|P21460|CYTC_MOUSE	1	1	1	>sp|Q06138|CAB39_MOUSE Calcium-binding protein 39 OS=Mus musculus GN=Cab39 PE=1 SV=2	0	5	18.8	39.842	0	57.559	0	18.8	0	14167000	0	16227000	0	12	471	0	1	INF
sp|P23492|PNPH_MOUSE	sp|P23492|PNPH_MOUSE	5	5	5	>sp|P60202|MYPR_MOUSE Myelin proteolipid protein OS=Mus musculus GN=Plp1 PE=1 SV=2	1	5	20.9	30.077	0	48.874	4.7	20.9	80515	15120000	0	16543000	0	10	337	0	1	INF
sp|P24472|GSTA4_MOUSE	sp|P24472|GSTA4_MOUSE	2	2	2	>sp|P14094|AT1B1_MOUSE Sodium/potassium-transporting ATPase subunit beta-1 OS=Mus musculus GN=Atp1b1 PE=1 SV=1	0	5	22.4	35.194	0	35.158	0	22.4	0	19046000	0	22209000	0	7	175	0	1	INF
sp|P24529|TY3H_MOUSE	sp|P24529|TY3H_MOUSE	3	3	3	>sp|Q8R317|UBQL1_MOUSE Ubiquilin-1 OS=Mus musculus GN=Ubqln1 PE=1 SV=1	0	5	27.8	61.976	0	120.82	0	27.8	0	19943000	0	23400000	0	11	726	0	1	INF
sp|P24549|AL1A1_MOUSE;sp|O35945|AL1A7_MOUSE	sp|P24549|AL1A1_MOUSE	18;6	18;6	18;6	>sp|Q921M7|FA49B_MOUSE Protein FAM49B OS=Mus musculus GN=Fam49b PE=2 SV=1	0	4	25.6	36.776	0	98.9	0	25.6	0	22290000	0	26006000	0	14	783	0	1	INF
sp|P24668|MPRD_MOUSE	sp|P24668|MPRD_MOUSE	2	2	2	>sp|Q9CR51|VATG1_MOUSE V-type proton ATPase subunit G 1 OS=Mus musculus GN=Atp6v1g1 PE=2 SV=3	1	5	39.8	13.724	0	105.3	12.7	39.8	72559	23251000	0	27173000	0	9	841	0	1	INF
sp|P24815|3BHS1_MOUSE	sp|P24815|3BHS1_MOUSE	1	1	1	>sp|P09528|FRIH_MOUSE Ferritin heavy chain OS=Mus musculus GN=Fth1 PE=1 SV=2	0	5	30.8	21.066	0	33.303	0	30.8	0	26710000	0	29819000	0	10	149	0	1	INF
sp|P26043|RADI_MOUSE	sp|P26043|RADI_MOUSE	8	5	3	>sp|Q8BFQ8|PDDC1_MOUSE Parkinson disease 7 domain-containing protein 1 OS=Mus musculus GN=Pddc1 PE=2 SV=1	0	5	48.2	23.277	0	63.534	0	48.2	0	26385000	0	30634000	0	13	634	0	1	INF
sp|P26645|MARCS_MOUSE	sp|P26645|MARCS_MOUSE	4	4	4	>sp|P63011|RAB3A_MOUSE Ras-related protein Rab-3A OS=Mus musculus GN=Rab3a PE=1 SV=1	0	4	35.5	24.97	0	112.05	0	35.5	0	36075000	0	41375000	0	14	391	0	1	INF
sp|P26883|FKB1A_MOUSE	sp|P26883|FKB1A_MOUSE	6	6	6	>sp|P53810|PIPNA_MOUSE Phosphatidylinositol transfer protein alpha isoform OS=Mus musculus GN=Pitpna PE=1 SV=2	1	4	21	31.893	0	38.086	2.6	21	9842.8	40595000	0	45103000	0	11	313	0	1	INF
sp|P28660|NCKP1_MOUSE	sp|P28660|NCKP1_MOUSE	1	1	1	>sp|Q80TL4|K1045_MOUSE Protein KIAA1045 OS=Mus musculus GN=Kiaa1045 PE=2 SV=2	0	4	21.2	45.222	0	45.753	0	21.2	0	2926800	0	3375700	0	6	621	0	1	INF
sp|P28667|MRP_MOUSE	sp|P28667|MRP_MOUSE	1	1	1	>sp|Q91Z53|GRHPR_MOUSE Glyoxylate reductase/hydroxypyruvate reductase OS=Mus musculus GN=Grhpr PE=1 SV=1	0	4	19.8	35.328	0	26.964	0	19.8	0	3515300	0	3937400	0	9	778	0	1	INF
sp|P29391|FRIL1_MOUSE	sp|P29391|FRIL1_MOUSE	2	2	2	>sp|Q8BHW2|OSCP1_MOUSE Protein OSCP1 OS=Mus musculus GN=Oscp1 PE=2 SV=1	0	4	17.2	43.231	0	24.514	0	17.2	0	3517000	0	4017400	0	6	653	0	1	INF
sp|P32037|GTR3_MOUSE	sp|P32037|GTR3_MOUSE	1	1	1	>sp|Q91V09|WDR13_MOUSE WD repeat-containing protein 13 OS=Mus musculus GN=Wdr13 PE=1 SV=1	0	4	9.5	53.663	0	31.944	0	9.5	0	3871500	0	4441900	0	6	759	0	1	INF
sp|P35235|PTN11_MOUSE	sp|P35235|PTN11_MOUSE	4	4	4	>sp|Q00493|CBPE_MOUSE Carboxypeptidase E OS=Mus musculus GN=Cpe PE=1 SV=2	0	4	12.6	53.255	0	27.705	0	12.6	0	4322900	0	4980900	0	6	455	0	1	INF
sp|P35278|RAB5C_MOUSE	sp|P35278|RAB5C_MOUSE	1	1	1	>sp|Q8CHP8|PGP_MOUSE Phosphoglycolate phosphatase OS=Mus musculus GN=Pgp PE=1 SV=1	0	4	14.6	34.54	0	34.587	0	14.6	0	4739400	0	5426400	0	5	695	0	1	INF
sp|P35282|RAB21_MOUSE	sp|P35282|RAB21_MOUSE	1	1	1	>sp|Q99M71|EPDR1_MOUSE Mammalian ependymin-related protein 1 OS=Mus musculus GN=Epdr1 PE=2 SV=1	0	4	20.1	25.485	0	28.144	0	20.1	0	4887000	0	5651500	0	10	810	0	1	INF
sp|P35564|CALX_MOUSE	sp|P35564|CALX_MOUSE	5	5	5	>sp|Q9JIS5|SV2A_MOUSE Synaptic vesicle glycoprotein 2A OS=Mus musculus GN=Sv2a PE=1 SV=1	1	4	8.2	82.646	0	61.121	1.8	8.2	26180	5139300	0	5844100	0	9	942	0	1	INF
sp|P19096|FAS_MOUSE	sp|P19096|FAS_MOUSE	2	2	2	>sp|Q8BG39|SV2B_MOUSE Synaptic vesicle glycoprotein 2B OS=Mus musculus GN=Sv2b PE=1 SV=1	1	5	10.4	77.456	0	78.059	2	10.4	248510	19243000	0	21650000	1	11	638	0	1	INF
sp|P38060|HMGCL_MOUSE	sp|P38060|HMGCL_MOUSE	1	1	1	>sp|Q9CQ92|FIS1_MOUSE Mitochondrial fission 1 protein OS=Mus musculus GN=Fis1 PE=1 SV=1	0	4	28.3	17.008	0	43.118	0	28.3	0	5717300	0	6501200	0	9	823	0	1	INF
sp|P40240|CD9_MOUSE	sp|P40240|CD9_MOUSE	1	1	1	>sp|Q9QZE7|TSNAX_MOUSE Translin-associated protein X OS=Mus musculus GN=Tsnax PE=1 SV=1	1	4	23.8	32.926	0	29.274	6.9	23.8	2770300	7627600	0	7465300	0	6	979	0	1	INF
sp|P42669|PURA_MOUSE	sp|P42669|PURA_MOUSE	6	6	6	>sp|Q8VD33|SGTB_MOUSE Small glutamine-rich tetratricopeptide repeat-containing protein beta OS=Mus musculus GN=Sgtb PE=2 SV=1	1	4	17.8	33.429	0	27.205	3.3	17.8	5335.1	7623300	0	8510300	0	7	739	0	1	INF
sp|P45591|COF2_MOUSE	sp|P45591|COF2_MOUSE	5	4	4	>sp|Q9DCC4|P5CR3_MOUSE Pyrroline-5-carboxylate reductase 3 OS=Mus musculus GN=Pycrl PE=2 SV=2	0	4	17.5	28.721	0	25.889	0	17.5	0	7772100	0	8714100	0	7	915	0	1	INF
sp|P46096|SYT1_MOUSE;sp|Q9R0N5|SYT5_MOUSE	sp|P46096|SYT1_MOUSE	20;3	20;3	15;1	>sp|Q8VE70|PDC10_MOUSE Programmed cell death protein 10 OS=Mus musculus GN=Pdcd10 PE=1 SV=1	0	4	25.9	24.715	0	26.215	0	25.9	0	8129000	0	9291600	0	7	751	0	1	INF
sp|P46638|RB11B_MOUSE;sp|P62492|RB11A_MOUSE	sp|P46638|RB11B_MOUSE;sp|P62492|RB11A_MOUSE	6;5	6;5	6;5	>sp|P10518|HEM2_MOUSE Delta-aminolevulinic acid dehydratase OS=Mus musculus GN=Alad PE=1 SV=1	0	4	20.3	36.023	0	31.046	0	20.3	0	9268800	0	10539000	0	11	155	0	1	INF
sp|P47199|QOR_MOUSE	sp|P47199|QOR_MOUSE	1	1	1	>sp|Q9JK48|SHLB1_MOUSE Endophilin-B1 OS=Mus musculus GN=Sh3glb1 PE=1 SV=1	0	4	15.1	40.855	0	87.785	0	15.1	0	10573000	0	11693000	0	8	948	0	1	INF
sp|P47791|GSHR_MOUSE	sp|P47791|GSHR_MOUSE	1	1	1	>sp|Q9JI46|NUDT3_MOUSE Diphosphoinositol polyphosphate phosphohydrolase 1 OS=Mus musculus GN=Nudt3 PE=1 SV=1	1	4	31.5	19.029	0	33.572	8.3	31.5	72401	11779000	0	13982000	0	8	940	0	1	INF
sp|P48722|HS74L_MOUSE	sp|P48722|HS74L_MOUSE	11	9	9	>sp|Q8BGZ1|HPCL4_MOUSE Hippocalcin-like protein 4 OS=Mus musculus GN=Hpcal4 PE=2 SV=3	1	4	33	22.215	0	37.789	9.4	33	26234	22745000	0	26226000	0	8	645	0	1	INF
sp|P48758|CBR1_MOUSE	sp|P48758|CBR1_MOUSE	3	3	3	>sp|P60904|DNJC5_MOUSE DnaJ homolog subfamily C member 5 OS=Mus musculus GN=Dnajc5 PE=1 SV=1	0	4	33.3	22.101	0	35.449	0	33.3	0	42337000	0	47352000	0	12	345	0	1	INF
sp|P49722|PSA2_MOUSE	sp|P49722|PSA2_MOUSE	7	7	7	>sp|Q9QWK4|CD5L_MOUSE CD5 antigen-like OS=Mus musculus GN=Cd5l PE=1 SV=3	0	3	9.4	38.862	0	22.312	0	9.4	0	518900	0	586720	0	6	965	0	1	INF
sp|P50429|ARSB_MOUSE	sp|P50429|ARSB_MOUSE	2	2	2	>sp|P28650|PURA1_MOUSE Adenylosuccinate synthetase isozyme 1 OS=Mus musculus GN=Adssl1 PE=1 SV=2	0	3	7.9	50.254	0	26.264	0	7.9	0	1649600	0	1834400	0	3	233	0	1	INF
sp|P50518|VATE1_MOUSE;sp|Q9D593|VATE2_MOUSE	sp|P50518|VATE1_MOUSE	12;1	12;1	12;1	>sp|Q6PEV3|WIPF2_MOUSE WAS/WASL-interacting protein family member 2 OS=Mus musculus GN=Wipf2 PE=2 SV=1	0	3	12	46.297	0	21.158	0	12	0	1620900	0	1844800	0	4	597	0	1	INF
sp|P51150|RAB7A_MOUSE	sp|P51150|RAB7A_MOUSE	1	1	1	>sp|Q9QZX7|SRR_MOUSE Serine racemase OS=Mus musculus GN=Srr PE=1 SV=1	0	3	11.2	36.358	0	47.85	0	11.2	0	1828100	0	2059500	0	7	981	0	1	INF
sp|P51910|APOD_MOUSE	sp|P51910|APOD_MOUSE	1	1	1	>sp|Q9D8U8|SNX5_MOUSE Sorting nexin-5 OS=Mus musculus GN=Snx5 PE=1 SV=1	0	3	9.4	46.797	0	27.153	0	9.4	0	2153900	0	2393500	0	4	902	0	1	INF
sp|P52480|KPYM_MOUSE;sp|P53657|KPYR_MOUSE	sp|P52480|KPYM_MOUSE	32;1	32;1	32;1	>sp|Q99PJ0|NTRI_MOUSE Neurotrimin OS=Mus musculus GN=Ntm PE=2 SV=2	0	3	11.6	37.984	0	39.429	0	11.6	0	2127400	0	2429800	0	5	814	0	1	INF
sp|P53994|RAB2A_MOUSE;sp|P59279|RAB2B_MOUSE	sp|P53994|RAB2A_MOUSE	7;3	7;3	7;3	>sp|O88737|BSN_MOUSE Protein bassoon OS=Mus musculus GN=Bsn PE=1 SV=4	0	3	1.5	418.84	0	21.145	0	1.5	0	2285600	0	2498500	0	2	105	0	1	INF
sp|P54227|STMN1_MOUSE	sp|P54227|STMN1_MOUSE	6	6	5	>sp|Q9Z218|DPP6_MOUSE Dipeptidyl aminopeptidase-like protein 6 OS=Mus musculus GN=Dpp6 PE=1 SV=1	0	3	5.1	91.259	0	21.674	0	5.1	0	2106400	0	2513400	0	3	1032	0	1	INF
sp|P56480|ATPB_MOUSE	sp|P56480|ATPB_MOUSE	4	4	4	>sp|P62823|RAB3C_MOUSE Ras-related protein Rab-3C OS=Mus musculus GN=Rab3c PE=1 SV=1	0	3	19.4	25.872	0	64.763	0	19.4	0	2813100	0	3189100	0	5	381	0	1	INF
sp|P57746|VATD_MOUSE	sp|P57746|VATD_MOUSE	5	5	5	>sp|P09470|ACE_MOUSE Angiotensin-converting enzyme OS=Mus musculus GN=Ace PE=1 SV=3	0	3	3.3	150.92	0	18.689	0	3.3	0	2870800	0	3276300	0	5	148	0	1	INF
sp|Q9JKB1|UCHL3_MOUSE;sp|P58321|UCHL4_MOUSE	sp|Q9JKB1|UCHL3_MOUSE;sp|P58321|UCHL4_MOUSE	2;2	2;2	2;2	>sp|Q8K221|ARFP2_MOUSE Arfaptin-2 OS=Mus musculus GN=Arfip2 PE=2 SV=2	0	3	11.1	37.772	0	22.532	0	11.1	0	2839600	0	3297600	0	5	710	0	1	INF
sp|P60202|MYPR_MOUSE	sp|P60202|MYPR_MOUSE	5	5	5	>sp|O35127|C10_MOUSE Protein C10 OS=Mus musculus GN=Grcc10 PE=2 SV=1	0	3	38.9	13.194	0	46.746	0	38.9	0	2991200	0	3485100	0	6	58	0	1	INF
sp|P60766|CDC42_MOUSE	sp|P60766|CDC42_MOUSE	4	4	4	>sp|Q3UHL1|CAMKV_MOUSE CaM kinase-like vesicle-associated protein OS=Mus musculus GN=Camkv PE=1 SV=2	0	3	9.8	54.819	0	20.414	0	9.8	0	3416400	0	4022200	0	6	498	0	1	INF
sp|P62838|UB2D2_MOUSE;sp|P61079|UB2D3_MOUSE;sp|P61080|UB2D1_MOUSE	sp|P62838|UB2D2_MOUSE;sp|P61079|UB2D3_MOUSE;sp|P61080|UB2D1_MOUSE	2;2;1	2;2;1	2;2;1	>sp|E9PUL5|PRRT2_MOUSE Proline-rich transmembrane protein 2 OS=Mus musculus GN=Prrt2 PE=1 SV=1	0	3	15.6	35.923	0	29.443	0	15.6	0	3845000	0	4504000	0	5	41	0	1	INF
sp|P84078|ARF1_MOUSE;sp|P61205|ARF3_MOUSE;sp|Q8BSL7|ARF2_MOUSE	sp|P84078|ARF1_MOUSE;sp|P61205|ARF3_MOUSE;sp|Q8BSL7|ARF2_MOUSE	6;6;5	6;6;5	3;3;2	>sp|O55023|IMPA1_MOUSE Inositol monophosphatase 1 OS=Mus musculus GN=Impa1 PE=1 SV=1	0	3	13	30.436	0	29.565	0	13	0	4236400	0	4828800	0	5	81	0	1	INF
sp|P61358|RL27_MOUSE	sp|P61358|RL27_MOUSE	2	2	2	>sp|P24529|TY3H_MOUSE Tyrosine 3-monooxygenase OS=Mus musculus GN=Th PE=1 SV=3	0	3	10.4	55.992	0	28.956	0	10.4	0	4183400	0	4929100	0	5	217	0	1	INF
sp|P61759|PFD3_MOUSE	sp|P61759|PFD3_MOUSE	4	4	4	>sp|Q8BTG7|NDRG4_MOUSE Protein NDRG4 OS=Mus musculus GN=Ndrg4 PE=1 SV=1	0	3	20.2	38.508	0	23.904	0	20.2	0	4481700	0	4935400	0	5	665	0	1	INF
sp|P61982|1433G_MOUSE	sp|P61982|1433G_MOUSE	18	13	12	>sp|P60487|PLPP_MOUSE Pyridoxal phosphate phosphatase OS=Mus musculus GN=Pdxp PE=1 SV=1	0	3	19.5	31.512	0	30.739	0	19.5	0	4608000	0	5324700	0	7	339	0	1	INF
sp|P62073|TIM10_MOUSE	sp|P62073|TIM10_MOUSE	2	2	2	>sp|P09541|MYL4_MOUSE Myosin light chain 4 OS=Mus musculus GN=Myl4 PE=2 SV=3	0	3	22.8	21.159	0	21.234	0	22.8	0	4704800	0	5329200	0	5	150	0	1	INF
sp|P62075|TIM13_MOUSE	sp|P62075|TIM13_MOUSE	2	2	2	>sp|Q8BLJ3|PLCX3_MOUSE PI-PLC X domain-containing protein 3 OS=Mus musculus GN=Plcxd3 PE=2 SV=1	0	3	14.3	36.313	0	25.488	0	14.3	0	4733800	0	5419500	0	5	659	0	1	INF
sp|P62500|T22D1_MOUSE	sp|P62500|T22D1_MOUSE	1	1	1	>sp|Q9CWS0|DDAH1_MOUSE N(G),N(G)-dimethylarginine dimethylaminohydrolase 1 OS=Mus musculus GN=Ddah1 PE=1 SV=3	0	3	15.8	31.381	0	37.36	0	15.8	0	5956200	0	6869000	0	5	851	0	1	INF
sp|P62821|RAB1A_MOUSE;sp|Q9D1G1|RAB1B_MOUSE	sp|P62821|RAB1A_MOUSE	5;1	5;1	5;1	>sp|Q9EQ80|NIF3L_MOUSE NIF3-like protein 1 OS=Mus musculus GN=Nif3l1 PE=1 SV=4	0	3	18.1	41.745	0	25.847	0	18.1	0	6635300	0	7542300	0	5	925	0	1	INF
sp|P62874|GBB1_MOUSE;sp|Q61011|GBB3_MOUSE;sp|P29387|GBB4_MOUSE	sp|P62874|GBB1_MOUSE	4;1;1	4;1;1	2;0;0	>sp|O54984|ASNA_MOUSE ATPase Asna1 OS=Mus musculus GN=Asna1 PE=1 SV=2	0	3	12.1	38.822	0	27.222	0	12.1	0	6855600	0	7815200	0	6	78	0	1	INF
sp|P62889|RL30_MOUSE	sp|P62889|RL30_MOUSE	1	1	1	>sp|Q9CRC9|GNPI2_MOUSE Glucosamine-6-phosphate isomerase 2 OS=Mus musculus GN=Gnpda2 PE=2 SV=1	0	3	26.4	31.083	0	35.085	4.3	26.4	0	6909000	0	8006200	0	7	845	0	1	INF
sp|P63028|TCTP_MOUSE	sp|P63028|TCTP_MOUSE	7	7	7	>sp|Q3TXX4|VGLU1_MOUSE Vesicular glutamate transporter 1 OS=Mus musculus GN=Slc17a7 PE=1 SV=2	0	3	9.5	61.637	0	17.577	0	9.5	0	8254900	0	9476500	0	3	489	0	1	INF
sp|P63038|CH60_MOUSE	sp|P63038|CH60_MOUSE	12	12	12	>sp|P62743|AP2S1_MOUSE AP-2 complex subunit sigma OS=Mus musculus GN=Ap2s1 PE=1 SV=1	0	3	23.9	17.018	0	19.199	0	23.9	0	8324500	0	9612100	0	4	375	0	1	INF
sp|P63044|VAMP2_MOUSE	sp|P63044|VAMP2_MOUSE	6	6	3	>sp|P63046|ST4A1_MOUSE Sulfotransferase 4A1 OS=Mus musculus GN=Sult4a1 PE=2 SV=1	0	3	11.3	33.053	0	63.936	0	11.3	0	10228000	0	11679000	0	5	398	0	1	INF
sp|P63082|VATL_MOUSE	sp|P63082|VATL_MOUSE	1	1	1	>sp|Q9CR95|NECP1_MOUSE Adaptin ear-binding coat-associated protein 1 OS=Mus musculus GN=Necap1 PE=1 SV=2	0	3	23.3	29.639	0	50.994	0	23.3	0	12634000	0	14422000	0	7	842	0	1	INF
sp|P63087|PP1G_MOUSE	sp|P63087|PP1G_MOUSE	8	1	1	>sp|Q8R191|SNG3_MOUSE Synaptogyrin-3 OS=Mus musculus GN=Syngr3 PE=1 SV=1	1	3	14.4	24.561	0	20.629	4.8	14.4	13521	12648000	0	14527000	0	6	724	0	1	INF
sp|P63168|DYL1_MOUSE;sp|Q9D0M5|DYL2_MOUSE	sp|P63168|DYL1_MOUSE;sp|Q9D0M5|DYL2_MOUSE	3;2	3;2	3;2	>sp|Q9WUB4|DCTN6_MOUSE Dynactin subunit 6 OS=Mus musculus GN=Dctn6 PE=1 SV=1	0	3	22.1	20.67	0	24.44	0	22.1	0	13904000	0	16137000	0	6	1005	0	1	INF
sp|P63242|IF5A1_MOUSE;sp|Q8BGY2|IF5A2_MOUSE	sp|P63242|IF5A1_MOUSE;sp|Q8BGY2|IF5A2_MOUSE	4;2	4;2	4;2	>sp|Q91X97|NCALD_MOUSE Neurocalcin-delta OS=Mus musculus GN=Ncald PE=1 SV=4	1	3	34.7	22.245	0	27.376	11.9	34.7	72665	15267000	0	17780000	0	6	770	0	1	INF
sp|P63260|ACTG_MOUSE	sp|P63260|ACTG_MOUSE	22	1	1	>sp|Q61207|SAP_MOUSE Prosaposin OS=Mus musculus GN=Psap PE=1 SV=2	0	3	7.4	61.422	0	27.667	0	7.4	0	15992000	0	17916000	0	7	546	0	1	INF
sp|P63328|PP2BA_MOUSE;sp|P48455|PP2BC_MOUSE	sp|P63328|PP2BA_MOUSE	19;4	19;4	12;0	>sp|O55100|SNG1_MOUSE Synaptogyrin-1 OS=Mus musculus GN=Syngr1 PE=1 SV=2	1	3	14.5	25.652	0	27.349	5.1	14.5	35189	17913000	0	21125000	0	5	82	0	1	INF
sp|P97427|DPYL1_MOUSE	sp|P97427|DPYL1_MOUSE	17	14	13	>sp|D3YVF0|AKAP5_MOUSE A-kinase anchor protein 5 OS=Mus musculus GN=Akap5 PE=1 SV=2	1	2	13.6	79.396	0	27.299	2.1	11.4	0	2798700	0	3222900	1	4	40	0	1	INF
sp|P68134|ACTS_MOUSE;sp|P68033|ACTC_MOUSE;sp|P63268|ACTH_MOUSE;sp|P62737|ACTA_MOUSE	sp|P68134|ACTS_MOUSE;sp|P68033|ACTC_MOUSE;sp|P63268|ACTH_MOUSE;sp|P62737|ACTA_MOUSE	11;11;10;10	1;1;1;1	1;1;1;1	>sp|P60761|NEUG_MOUSE Neurogranin OS=Mus musculus GN=Nrgn PE=1 SV=1	1	3	60.3	7.4963	0	22.023	19.2	60.3	1309.3	21352000	0	24740000	0	5	341	0	1	INF
sp|P68369|TBA1A_MOUSE;sp|P05214|TBA3_MOUSE	sp|P68369|TBA1A_MOUSE;sp|P05214|TBA3_MOUSE	21;16	2;2	1;1	>sp|P50429|ARSB_MOUSE Arylsulfatase B OS=Mus musculus GN=Arsb PE=2 SV=3	0	2	3.9	59.646	0	10.721	0	3.9	0	289560	0	304590	0	2	303	0	1	INF
sp|P70175|DLG3_MOUSE	sp|P70175|DLG3_MOUSE	3	2	2	>sp|Q8BP40|PPA6_MOUSE Lysophosphatidic acid phosphatase type 6 OS=Mus musculus GN=Acp6 PE=2 SV=1	0	2	3.6	47.624	0	12.351	0	3.6	0	392760	0	441130	0	3	661	0	1	INF
sp|P70195|PSB7_MOUSE	sp|P70195|PSB7_MOUSE	10	10	10	>sp|Q9DBB8|DHDH_MOUSE Trans-1,2-dihydrobenzene-1,2-diol dehydrogenase OS=Mus musculus GN=Dhdh PE=2 SV=1	0	2	16.2	36.3	0	14.73	0	16.2	0	397210	0	505770	0	4	907	0	1	INF
sp|P70441|NHRF1_MOUSE	sp|P70441|NHRF1_MOUSE	6	6	6	>sp|Q9Z2Q6|SEPT5_MOUSE Septin-5 OS=Mus musculus GN=Sept5 PE=1 SV=2	0	2	7.9	42.747	0	12.993	0	7.9	0	522220	0	596970	0	3	1036	0	1	INF
sp|Q60817|NACA_MOUSE;sp|P70670|NACAM_MOUSE	sp|Q60817|NACA_MOUSE;sp|P70670|NACAM_MOUSE	3;3	3;3	3;3	>sp|Q6NXK7|DPP10_MOUSE Inactive dipeptidyl peptidase 10 OS=Mus musculus GN=Dpp10 PE=1 SV=1	0	2	3.8	90.825	0	12.56	0	3.8	0	458130	0	614040	0	2	591	0	1	INF
sp|P80315|TCPD_MOUSE	sp|P80315|TCPD_MOUSE	6	6	6	>sp|Q3TDK6|ROGDI_MOUSE Protein rogdi homolog OS=Mus musculus GN=Rogdi PE=2 SV=2	0	2	6.6	32.1	0	11.53	0	6.6	0	568960	0	762600	0	3	482	0	1	INF
sp|P84075|HPCA_MOUSE	sp|P84075|HPCA_MOUSE	12	12	5	>sp|O35633|VIAAT_MOUSE Vesicular inhibitory amino acid transporter OS=Mus musculus GN=Slc32a1 PE=1 SV=3	0	2	5.3	57.38	0	13.064	0	5.3	0	662300	0	840260	0	2	69	0	1	INF
sp|P84084|ARF5_MOUSE;sp|P61750|ARF4_MOUSE	sp|P84084|ARF5_MOUSE;sp|P61750|ARF4_MOUSE	4;3	1;0	1;0	>sp|P12961|7B2_MOUSE Neuroendocrine protein 7B2 OS=Mus musculus GN=Scg5 PE=1 SV=1	1	2	12.3	23.866	0	14.076	3.8	12.3	14372	779430	0	891180	0	2	171	0	1	INF
sp|P84086|CPLX2_MOUSE	sp|P84086|CPLX2_MOUSE	7	6	6	>sp|Q9D7V9|NAAA_MOUSE N-acylethanolamine-hydrolyzing acid amidase OS=Mus musculus GN=Naaa PE=2 SV=2	0	2	5	40.074	0	11.549	0	5	0	789460	0	966500	0	2	897	0	1	INF
sp|P97352|S10AD_MOUSE	sp|P97352|S10AD_MOUSE	1	1	1	>sp|Q9CQE5|RGS10_MOUSE Regulator of G-protein signaling 10 OS=Mus musculus GN=Rgs10 PE=2 SV=1	0	2	16	21.151	0	15.735	0	16	0	969700	0	1102000	0	3	824	0	1	INF
sp|P97470|PP4C_MOUSE	sp|P97470|PP4C_MOUSE	3	1	1	>sp|P70175|DLG3_MOUSE Disks large homolog 3 OS=Mus musculus GN=Dlg3 PE=1 SV=1	0	2	4.6	93.481	0	17.701	0	4.6	0	1168600	0	1247700	0	2	419	0	1	INF
sp|P99026|PSB4_MOUSE	sp|P99026|PSB4_MOUSE	4	4	4	>sp|Q9D1C8|VPS28_MOUSE Vacuolar protein sorting-associated protein 28 homolog OS=Mus musculus GN=Vps28 PE=2 SV=1	0	2	13.6	25.452	0	36.429	0	13.6	0	1180300	0	1326500	0	5	877	0	1	INF
sp|Q00493|CBPE_MOUSE	sp|Q00493|CBPE_MOUSE	4	4	4	>sp|Q9D061|ACBD6_MOUSE Acyl-CoA-binding domain-containing protein 6 OS=Mus musculus GN=Acbd6 PE=2 SV=2	0	2	7.4	30.887	0	15.03	0	7.4	0	1169100	0	1366900	0	4	873	0	1	INF
sp|Q00915|RET1_MOUSE	sp|Q00915|RET1_MOUSE	1	1	1	>sp|O08663|MAP2_MOUSE Methionine aminopeptidase 2 OS=Mus musculus GN=Metap2 PE=1 SV=1	0	2	4.8	52.921	0	20.74	0	4.8	0	1301500	0	1500300	0	4	49	0	1	INF
sp|Q02053|UBA1_MOUSE;sp|P31254|UBA1Y_MOUSE	sp|Q02053|UBA1_MOUSE	25;2	25;2	25;2	>sp|Q8VDQ8|SIR2_MOUSE NAD-dependent protein deacetylase sirtuin-2 OS=Mus musculus GN=Sirt2 PE=1 SV=2	0	2	9	43.256	0	17.682	0	9	0	1590200	0	1834600	0	3	745	0	1	INF
sp|Q02257|PLAK_MOUSE	sp|Q02257|PLAK_MOUSE	6	6	6	>sp|Q9JLZ3|AUHM_MOUSE Methylglutaconyl-CoA hydratase, mitochondrial OS=Mus musculus GN=Auh PE=1 SV=1	0	2	12.1	33.395	0	15.768	0	12.1	0	1752700	0	1851000	0	4	954	0	1	INF
sp|Q03517|SCG2_MOUSE	sp|Q03517|SCG2_MOUSE	2	2	2	>sp|P50428|ARSA_MOUSE Arylsulfatase A OS=Mus musculus GN=Arsa PE=2 SV=2	0	2	10.7	53.748	0	17.47	0	10.7	0	1590700	0	1854500	0	3	302	0	1	INF
sp|Q03958|PFD6_MOUSE	sp|Q03958|PFD6_MOUSE	1	1	1	>sp|Q8BHB9|CLIC6_MOUSE Chloride intracellular channel protein 6 OS=Mus musculus GN=Clic6 PE=2 SV=1	0	2	6.9	62.885	0	13.794	0	6.9	0	1661300	0	1981900	0	4	651	0	1	INF
sp|Q04447|KCRB_MOUSE;sp|P07310|KCRM_MOUSE	sp|Q04447|KCRB_MOUSE	19;1	19;1	19;1	>sp|Q8VCN9|TBCC_MOUSE Tubulin-specific chaperone C OS=Mus musculus GN=Tbcc PE=2 SV=1	0	2	6.2	38.124	0	10.906	0	6.2	0	1796800	0	2028700	0	1	738	0	1	INF
sp|Q04519|ASM_MOUSE	sp|Q04519|ASM_MOUSE	2	2	2	>sp|Q04519|ASM_MOUSE Sphingomyelin phosphodiesterase OS=Mus musculus GN=Smpd1 PE=2 SV=2	0	2	3.3	69.926	0	13.316	0	3.3	0	1804400	0	2065800	0	3	468	0	1	INF
sp|Q05186|RCN1_MOUSE	sp|Q05186|RCN1_MOUSE	1	1	1	>sp|Q9D289|TPC6B_MOUSE Trafficking protein particle complex subunit 6B OS=Mus musculus GN=Trappc6b PE=2 SV=1	0	2	17.1	17.936	0	25.906	0	17.1	0	1853900	0	2069100	0	6	885	0	1	INF
sp|Q07076|ANXA7_MOUSE	sp|Q07076|ANXA7_MOUSE	3	3	3	>sp|Q8R3Q6|CCD58_MOUSE Coiled-coil domain-containing protein 58 OS=Mus musculus GN=Ccdc58 PE=2 SV=1	0	2	16.7	16.665	0	14.974	0	16.7	0	1826800	0	2078700	0	3	727	0	1	INF
sp|Q08331|CALB2_MOUSE	sp|Q08331|CALB2_MOUSE	12	12	11	>sp|Q8VED9|LEGL_MOUSE Galectin-related protein OS=Mus musculus GN=Lgalsl PE=2 SV=1	1	2	11.6	18.955	0	12.277	6.4	11.6	11972	1848800	0	2094700	0	4	752	0	1	INF
sp|Q08890|IDS_MOUSE	sp|Q08890|IDS_MOUSE	1	1	1	>sp|Q3UYG8|MACD2_MOUSE O-acetyl-ADP-ribose deacetylase MACROD2 OS=Mus musculus GN=Macrod2 PE=2 SV=1	0	2	8.8	52.144	0	29.484	0	8.8	0	1867900	0	2102900	0	4	504	0	1	INF
sp|Q3KNY0|IGFN1_MOUSE	sp|Q3KNY0|IGFN1_MOUSE	1	1	1	>sp|Q99NB8|UBQL4_MOUSE Ubiquilin-4 OS=Mus musculus GN=Ubqln4 PE=1 SV=1	0	2	12.4	63.505	0	14.403	0	12.4	0	1876800	0	2121600	0	3	812	0	1	INF
sp|Q3THE2|ML12B_MOUSE;sp|Q9CQ19|MYL9_MOUSE	sp|Q3THE2|ML12B_MOUSE;sp|Q9CQ19|MYL9_MOUSE	4;2	4;2	4;2	>sp|P62073|TIM10_MOUSE Mitochondrial import inner membrane translocase subunit Tim10 OS=Mus musculus GN=Timm10 PE=1 SV=1	0	2	36.7	10.333	0	12.685	0	36.7	0	1916600	0	2154900	0	3	363	0	1	INF
sp|Q3THK7|GUAA_MOUSE	sp|Q3THK7|GUAA_MOUSE	3	3	3	>sp|Q03517|SCG2_MOUSE Secretogranin-2 OS=Mus musculus GN=Scg2 PE=1 SV=1	0	2	7.6	70.643	0	15.309	0	7.6	0	1892400	0	2168900	0	5	465	0	1	INF
sp|Q3TXS7|PSMD1_MOUSE	sp|Q3TXS7|PSMD1_MOUSE	3	3	3	>sp|Q9ESN6|TRIM2_MOUSE Tripartite motif-containing protein 2 OS=Mus musculus GN=Trim2 PE=1 SV=1	0	2	5.1	81.444	0	15.034	0	5.1	0	1918600	0	2243300	0	3	936	0	1	INF
sp|Q3U1J4|DDB1_MOUSE	sp|Q3U1J4|DDB1_MOUSE	15	15	15	>sp|Q9CPX6|ATG3_MOUSE Ubiquitin-like-conjugating enzyme ATG3 OS=Mus musculus GN=Atg3 PE=1 SV=1	0	2	7	35.796	0	18.438	0	7	0	2033200	0	2332000	0	4	819	0	1	INF
sp|Q3U2V3|NUD18_MOUSE	sp|Q3U2V3|NUD18_MOUSE	1	1	1	>sp|Q91Z38|TTC1_MOUSE Tetratricopeptide repeat protein 1 OS=Mus musculus GN=Ttc1 PE=2 SV=1	0	2	9.6	33.263	0	11.257	0	9.6	0	2072400	0	2342100	0	2	777	0	1	INF
sp|Q3UGR5|HDHD2_MOUSE	sp|Q3UGR5|HDHD2_MOUSE	6	6	6	>sp|Q6P3D0|NUD16_MOUSE U8 snoRNA-decapping enzyme OS=Mus musculus GN=Nudt16 PE=1 SV=1	1	2	13.3	21.825	0	12.667	3.6	13.3	22410	2101200	0	2359200	0	4	594	0	1	INF
sp|Q3UHX2|HAP28_MOUSE	sp|Q3UHX2|HAP28_MOUSE	3	3	3	>sp|P24668|MPRD_MOUSE Cation-dependent mannose-6-phosphate receptor OS=Mus musculus GN=M6pr PE=1 SV=1	0	2	8.6	31.172	0	12.465	0	8.6	0	2204100	0	2496100	0	3	219	0	1	INF
sp|Q3ULJ0|GPD1L_MOUSE	sp|Q3ULJ0|GPD1L_MOUSE	3	2	2	>sp|P48318|DCE1_MOUSE Glutamate decarboxylase 1 OS=Mus musculus GN=Gad1 PE=2 SV=2	0	2	5.9	66.648	0	18.493	0	5.9	0	2244900	0	2624500	0	8	290	0	1	INF
sp|Q3UV17|K22O_MOUSE	sp|Q3UV17|K22O_MOUSE	6	1	1	>sp|Q3TMH2|SCRN3_MOUSE Secernin-3 OS=Mus musculus GN=Scrn3 PE=1 SV=1	0	2	5.7	47.661	0	83.836	0	5.7	0	2385500	0	2659300	0	4	486	0	1	INF
sp|Q4KML4|ABRAL_MOUSE	sp|Q4KML4|ABRAL_MOUSE	2	2	2	>sp|Q9DB29|IAH1_MOUSE Isoamyl acetate-hydrolyzing esterase 1 homolog OS=Mus musculus GN=Iah1 PE=1 SV=1	0	2	12.9	27.974	0	47.575	0	12.9	0	2305700	0	2744500	0	4	906	0	1	INF
sp|Q4VAA2|CDV3_MOUSE	sp|Q4VAA2|CDV3_MOUSE	1	1	1	>sp|Q9QZB9|DCTN5_MOUSE Dynactin subunit 5 OS=Mus musculus GN=Dctn5 PE=1 SV=1	0	2	11.5	20.14	0	26.621	0	11.5	0	2521600	0	2856900	0	4	978	0	1	INF
sp|Q52KR3|PRUN2_MOUSE	sp|Q52KR3|PRUN2_MOUSE	1	1	1	>sp|Q8C8T8|TSR2_MOUSE Pre-rRNA-processing protein TSR2 homolog OS=Mus musculus GN=Tsr2 PE=2 SV=1	0	2	8.4	20.891	0	11.292	0	8.4	0	2576000	0	2880200	0	3	683	0	1	INF
sp|Q5SRX1|TM1L2_MOUSE	sp|Q5SRX1|TM1L2_MOUSE	8	8	8	>sp|Q9CRB6|TPPP3_MOUSE Tubulin polymerization-promoting protein family member 3 OS=Mus musculus GN=Tppp3 PE=1 SV=1	0	2	8.5	18.965	0	35.563	0	8.5	0	2627700	0	3097400	0	4	844	0	1	INF
sp|Q60829|PPR1B_MOUSE	sp|Q60829|PPR1B_MOUSE	4	4	4	>sp|Q9JME7|TPC2L_MOUSE Trafficking protein particle complex subunit 2-like protein OS=Mus musculus GN=Trappc2l PE=2 SV=1	0	2	15.8	16.018	0	46.47	0	15.8	0	2831600	0	3219300	0	4	958	0	1	INF
sp|Q60854|SPB6_MOUSE	sp|Q60854|SPB6_MOUSE	1	1	1	>sp|Q61036|PAK3_MOUSE Serine/threonine-protein kinase PAK 3 OS=Mus musculus GN=Pak3 PE=1 SV=2	0	2	12.5	62.397	0	16.676	0	12.5	0	2782800	0	3237400	0	2	537	0	1	INF
sp|Q60865|CAPR1_MOUSE	sp|Q60865|CAPR1_MOUSE	1	1	1	>sp|Q3ULJ0|GPD1L_MOUSE Glycerol-3-phosphate dehydrogenase 1-like protein OS=Mus musculus GN=Gpd1l PE=1 SV=2	0	2	12	38.225	0	41.598	0	12	0	2866200	0	3309600	0	4	500	0	1	INF
sp|Q60870|REEP5_MOUSE	sp|Q60870|REEP5_MOUSE	1	1	1	>sp|Q80Z24|NEGR1_MOUSE Neuronal growth regulator 1 OS=Mus musculus GN=Negr1 PE=1 SV=1	0	2	11.8	37.9	0	23.475	0	11.8	0	3114300	0	3675300	0	6	630	0	1	INF
sp|Q60932|VDAC1_MOUSE	sp|Q60932|VDAC1_MOUSE	2	2	2	>sp|O09172|GSH0_MOUSE Glutamate--cysteine ligase regulatory subunit OS=Mus musculus GN=Gclm PE=2 SV=1	0	2	10.6	30.534	0	17.474	0	10.6	0	3004600	0	3769400	0	3	56	0	1	INF
sp|Q641P0|ARP3B_MOUSE	sp|Q641P0|ARP3B_MOUSE	8	6	6	>sp|P62748|HPCL1_MOUSE Hippocalcin-like protein 1 OS=Mus musculus GN=Hpcal1 PE=2 SV=2	1	2	47.7	22.338	0	16.817	22.8	47.7	51678000	34385000	0	34641000	2	4	376	0	1	INF
sp|Q61036|PAK3_MOUSE	sp|Q61036|PAK3_MOUSE	5	2	2	>sp|Q9CQR4|ACO13_MOUSE Acyl-coenzyme A thioesterase 13 OS=Mus musculus GN=Acot13 PE=1 SV=1	0	2	15.7	15.183	0	17.565	0	15.7	0	3489600	0	4022400	0	4	831	0	1	INF
sp|Q61125|BKRB1_MOUSE	sp|Q61125|BKRB1_MOUSE	1	1	1	>sp|Q9R0D8|WDR54_MOUSE WD repeat-containing protein 54 OS=Mus musculus GN=Wdr54 PE=2 SV=1	0	2	13.2	35.612	0	12.714	0	13.2	0	3677600	0	4044200	0	2	982	0	1	INF
sp|Q61205|PA1B3_MOUSE	sp|Q61205|PA1B3_MOUSE	1	1	1	>sp|Q9CQI3|GMFB_MOUSE Glia maturation factor beta OS=Mus musculus GN=Gmfb PE=1 SV=3	0	2	23.9	16.723	0	58.851	0	23.9	0	3651700	0	4604600	0	4	827	0	1	INF
sp|Q61206|PA1B2_MOUSE	sp|Q61206|PA1B2_MOUSE	8	8	8	>sp|Q8R2K1|FUCM_MOUSE Fucose mutarotase OS=Mus musculus GN=Fuom PE=1 SV=1	0	2	26.1	16.805	0	18.114	0	26.1	0	3789000	0	4649700	0	4	725	0	1	INF
sp|Q61239|FNTA_MOUSE	sp|Q61239|FNTA_MOUSE	1	1	1	>sp|Q5PR73|DIRA2_MOUSE GTP-binding protein Di-Ras2 OS=Mus musculus GN=Diras2 PE=2 SV=1	0	2	16.6	22.498	0	20.443	0	16.6	0	4187500	0	4776400	0	4	519	0	1	INF
sp|Q61337|BAD_MOUSE	sp|Q61337|BAD_MOUSE	1	1	1	>sp|P56565|S10A1_MOUSE Protein S100-A1 OS=Mus musculus GN=S100a1 PE=1 SV=2	0	2	23.4	10.505	0	122.33	0	23.4	0	4349700	0	4885000	0	4	326	0	1	INF
sp|Q61553|FSCN1_MOUSE	sp|Q61553|FSCN1_MOUSE	13	13	13	>sp|P61961|UFM1_MOUSE Ubiquitin-fold modifier 1 OS=Mus musculus GN=Ufm1 PE=1 SV=1	0	2	27.1	9.1175	0	11.528	0	27.1	0	4544300	0	5239400	0	3	360	0	1	INF
sp|Q61598|GDIB_MOUSE	sp|Q61598|GDIB_MOUSE	13	6	6	>sp|P24472|GSTA4_MOUSE Glutathione S-transferase A4 OS=Mus musculus GN=Gsta4 PE=1 SV=3	0	2	16.2	25.564	0	45.874	0	16.2	0	4801800	0	5262400	0	4	216	0	1	INF
sp|Q61735|CD47_MOUSE	sp|Q61735|CD47_MOUSE	1	1	1	>sp|Q99J85|NPTXR_MOUSE Neuronal pentraxin receptor OS=Mus musculus GN=Nptxr PE=1 SV=1	0	2	7.5	52.284	0	46.167	0	7.5	0	4838200	0	5418200	0	6	792	0	1	INF
sp|Q61753|SERA_MOUSE	sp|Q61753|SERA_MOUSE	6	6	6	>sp|P97300|NPTN_MOUSE Neuroplastin OS=Mus musculus GN=Nptn PE=1 SV=3	0	2	5.5	44.373	0	11.798	0	5.5	0	5050400	0	5557100	0	3	440	0	1	INF
sp|Q61838|A2M_MOUSE	sp|Q61838|A2M_MOUSE	2	2	2	>sp|A2AAE1|K1109_MOUSE Uncharacterized protein KIAA1109 OS=Mus musculus GN=Kiaa1109 PE=1 SV=4	0	2	0.7	555.36	0	11.437	0	0.7	0	4974100	0	5642400	0	2	32	0	1	INF
sp|Q61937|NPM_MOUSE	sp|Q61937|NPM_MOUSE	3	3	3	>sp|P29391|FRIL1_MOUSE Ferritin light chain 1 OS=Mus musculus GN=Ftl1 PE=1 SV=2	0	2	19.7	20.802	0	20.67	0	19.7	0	4901800	0	5696400	0	5	241	0	1	INF
sp|Q62048|PEA15_MOUSE	sp|Q62048|PEA15_MOUSE	5	5	5	>sp|P09671|SODM_MOUSE Superoxide dismutase [Mn], mitochondrial OS=Mus musculus GN=Sod2 PE=1 SV=3	0	2	9.5	24.603	0	13.148	0	9.5	0	4942500	0	5811400	0	2	151	0	1	INF
sp|Q62188|DPYL3_MOUSE	sp|Q62188|DPYL3_MOUSE	8	4	4	>sp|Q9Z0P5|TWF2_MOUSE Twinfilin-2 OS=Mus musculus GN=Twf2 PE=1 SV=1	0	2	10.3	39.47	0	12.581	0	10.3	0	5150900	0	5930300	0	3	1024	0	1	INF
sp|Q62348|TSN_MOUSE	sp|Q62348|TSN_MOUSE	11	11	11	>sp|P48320|DCE2_MOUSE Glutamate decarboxylase 2 OS=Mus musculus GN=Gad2 PE=2 SV=1	0	2	7.5	65.223	0	14.345	0	7.5	0	5533500	0	6199200	0	3	291	0	1	INF
sp|Q62393|TPD52_MOUSE	sp|Q62393|TPD52_MOUSE	3	3	3	>sp|Q9JL62|GLTP_MOUSE Glycolipid transfer protein OS=Mus musculus GN=Gltp PE=2 SV=3	0	2	12.9	23.689	0	16.503	0	12.9	0	5351300	0	6207600	0	3	952	0	1	INF
sp|Q62421|SH3G3_MOUSE	sp|Q62421|SH3G3_MOUSE	6	5	5	>sp|Q9D1K7|CT027_MOUSE UPF0687 protein C20orf27 homolog OS=Mus musculus PE=2 SV=3	0	2	13.8	19.476	0	19.579	0	13.8	0	6533800	0	7443200	0	3	879	0	1	INF
sp|Q62442|VAMP1_MOUSE	sp|Q62442|VAMP1_MOUSE	6	5	5	>sp|Q9DCT8|CRIP2_MOUSE Cysteine-rich protein 2 OS=Mus musculus GN=Crip2 PE=1 SV=1	0	2	18.3	22.727	0	21.845	0	18.3	0	6644500	0	7788400	0	4	921	0	1	INF
sp|Q62443|NPTX1_MOUSE	sp|Q62443|NPTX1_MOUSE	1	1	1	>sp|Q5M8N0|CNRP1_MOUSE CB1 cannabinoid receptor-interacting protein 1 OS=Mus musculus GN=Cnrip1 PE=1 SV=1	0	2	14.6	18.612	0	19.985	0	14.6	0	6892400	0	7891500	0	5	518	0	1	INF
sp|Q62465|VAT1_MOUSE	sp|Q62465|VAT1_MOUSE	11	11	11	>sp|Q9D1X0|NOL3_MOUSE Nucleolar protein 3 OS=Mus musculus GN=Nol3 PE=1 SV=1	0	2	17.3	24.567	0	96.082	0	17.3	0	7080000	0	8086500	0	8	884	0	1	INF
sp|Q63880|EST3A_MOUSE	sp|Q63880|EST3A_MOUSE	1	1	1	>sp|Q9DD18|DTD1_MOUSE D-tyrosyl-tRNA(Tyr) deacylase 1 OS=Mus musculus GN=Dtd1 PE=1 SV=2	0	2	14.8	23.384	0	24.42	0	14.8	0	8097100	0	9345100	0	4	923	0	1	INF
sp|Q64010|CRK_MOUSE	sp|Q64010|CRK_MOUSE	5	5	5	>sp|O55013|TPPC3_MOUSE Trafficking protein particle complex subunit 3 OS=Mus musculus GN=Trappc3 PE=1 SV=1	0	2	12.8	20.302	0	24.273	0	12.8	0	9196700	0	10184000	0	5	79	0	1	INF
sp|Q68FD5|CLH1_MOUSE	sp|Q68FD5|CLH1_MOUSE	38	38	38	>sp|O89023|TPP1_MOUSE Tripeptidyl-peptidase 1 OS=Mus musculus GN=Tpp1 PE=1 SV=2	0	2	6.2	61.341	0	13.444	0	6.2	0	11556000	0	13627000	0	6	111	0	1	INF
sp|Q6NXI6|RPRD2_MOUSE	sp|Q6NXI6|RPRD2_MOUSE	1	1	1	>sp|P56387|DYLT3_MOUSE Dynein light chain Tctex-type 3 OS=Mus musculus GN=Dynlt3 PE=1 SV=1	1	2	28.4	12.957	0	16.547	8.6	28.4	59164	16871000	0	19350000	0	5	322	0	1	INF
sp|Q6NXK7|DPP10_MOUSE	sp|Q6NXK7|DPP10_MOUSE	2	2	2	>sp|P50114|S100B_MOUSE Protein S100-B OS=Mus musculus GN=S100b PE=2 SV=2	0	2	40.2	10.728	0	47.993	0	40.2	0	29730000	0	34517000	0	6	299	0	1	INF
sp|Q6P3D0|NUD16_MOUSE	sp|Q6P3D0|NUD16_MOUSE	2	2	2	>sp|Q9Z1B3|PLCB1_MOUSE 1-phosphatidylinositol 4,5-bisphosphate phosphodiesterase beta-1 OS=Mus musculus GN=Plcb1 PE=2 SV=2	0	30	34.4	138.39	0	323.31	0	34.4	0	104530000	0	121590000	0	61	1026	0	1	INF
sp|Q6QWF9|CK2N1_MOUSE	sp|Q6QWF9|CK2N1_MOUSE	1	1	1	>sp|P24549|AL1A1_MOUSE Retinal dehydrogenase 1 OS=Mus musculus GN=Aldh1a1 PE=1 SV=5	1	18	42.9	54.467	0	293.09	3.4	42.9	134400	140630000	0	162220000	0	37	218	0	1	INF
sp|Q6ZPJ3|UBE2O_MOUSE	sp|Q6ZPJ3|UBE2O_MOUSE	3	3	3	>sp|Q9Z1G3|VATC1_MOUSE V-type proton ATPase subunit C 1 OS=Mus musculus GN=Atp6v1c1 PE=1 SV=4	0	12	41.1	43.887	0	138.5	0	41.1	0	35883000	0	41189000	0	21	1027	0	1	INF
sp|Q76MZ3|2AAA_MOUSE;sp|Q7TNP2|2AAB_MOUSE	sp|Q76MZ3|2AAA_MOUSE	21;4	21;4	21;4	>sp|Q9JMH6|TRXR1_MOUSE Thioredoxin reductase 1, cytoplasmic OS=Mus musculus GN=Txnrd1 PE=1 SV=3	0	8	21.9	67.083	0	66.469	0	21.9	0	29185000	0	32836000	0	18	959	0	1	INF
sp|Q7M6Y3|PICAL_MOUSE	sp|Q7M6Y3|PICAL_MOUSE	4	2	2	>sp|Q80TJ1|CAPS1_MOUSE Calcium-dependent secretion activator 1 OS=Mus musculus GN=Cadps PE=1 SV=3	1	7	6.1	153.11	0	46.688	0.5	6.1	5878.2	17756000	0	19955000	0	11	620	0	1	INF
sp|Q7TQF7|AMPH_MOUSE	sp|Q7TQF7|AMPH_MOUSE	17	17	17	>sp|Q01065|PDE1B_MOUSE Calcium/calmodulin-dependent 3,5-cyclic nucleotide phosphodiesterase 1B OS=Mus musculus GN=Pde1b PE=1 SV=2	0	5	17	61.225	0	82.303	0	17	0	10716000	0	12280000	0	15	459	0	1	INF
sp|Q7TSJ2|MAP6_MOUSE	sp|Q7TSJ2|MAP6_MOUSE	17	17	17	>sp|Q61151|2A5E_MOUSE Serine/threonine-protein phosphatase 2A 56 kDa regulatory subunit epsilon isoform OS=Mus musculus GN=Ppp2r5e PE=2 SV=3	0	5	15	54.713	0	76.031	0	15	0	3886500	0	4498900	0	7	540	0	1	INF
sp|Q80TB8|VAT1L_MOUSE	sp|Q80TB8|VAT1L_MOUSE	12	12	12	>sp|Q9Z2H2|RGS6_MOUSE Regulator of G-protein signaling 6 OS=Mus musculus GN=Rgs6 PE=1 SV=2	0	5	16.9	54.53	0	43.939	0	16.9	0	5779100	0	6809700	0	8	1033	0	1	INF
sp|Q80TL4|K1045_MOUSE	sp|Q80TL4|K1045_MOUSE	4	4	4	>sp|Q8BWG8|ARRB1_MOUSE Beta-arrestin-1 OS=Mus musculus GN=Arrb1 PE=1 SV=1	0	5	14.4	46.972	0	40.119	0	14.4	0	8751000	0	10218000	0	8	673	0	1	INF
sp|Q80UW2|FBX2_MOUSE	sp|Q80UW2|FBX2_MOUSE	2	2	2	>sp|O70325|GPX41_MOUSE Phospholipid hydroperoxide glutathione peroxidase, mitochondrial OS=Mus musculus GN=Gpx4 PE=1 SV=4;>sp|Q91XR9|GPX42_MOUSE Phospholipid hydroperoxide glutathione peroxidase, nuclear OS=Mus musculus GN=Gpx4 PE=2 SV=3	0	5	28.9	22.228	0	32.488	0	28.9	0	15005000	0	17148000	0	10	89	0	1	INF
sp|Q80Z24|NEGR1_MOUSE	sp|Q80Z24|NEGR1_MOUSE	2	2	2	>sp|Q80VP1|EPN1_MOUSE Epsin-1 OS=Mus musculus GN=Epn1 PE=1 SV=3	0	4	12.3	60.211	0	30.101	0	12.3	0	12202000	0	14290000	0	8	627	0	1	INF
sp|Q8BGZ1|HPCL4_MOUSE	sp|Q8BGZ1|HPCL4_MOUSE	7	4	4	>sp|B2RUJ5|APBA1_MOUSE Amyloid beta A4 precursor protein-binding family A member 1 OS=Mus musculus GN=Apba1 PE=1 SV=2;>sp|P98084|APBA2_MOUSE Amyloid beta A4 precursor protein-binding family A member 2 OS=Mus musculus GN=Apba2 PE=1 SV=2	0	2	2.3	92.908	0	11.167	0	2.3	0	322660	0	369090	0	2	38	0	1	INF
sp|Q8BH95|ECHM_MOUSE	sp|Q8BH95|ECHM_MOUSE	2	2	2	>sp|Q8BW96|KCC1D_MOUSE Calcium/calmodulin-dependent protein kinase type 1D OS=Mus musculus GN=Camk1d PE=1 SV=2;>sp|Q91YS8|KCC1A_MOUSE Calcium/calmodulin-dependent protein kinase type 1 OS=Mus musculus GN=Camk1 PE=1 SV=1	0	2	4.7	42.918	0	11.67	0	4.7	0	2416400	0	2792300	0	3	671	0	1	INF
sp|Q8BUR9|MZT1_MOUSE	sp|Q8BUR9|MZT1_MOUSE	1	1	1	>sp|Q61233|PLSL_MOUSE Plastin-2 OS=Mus musculus GN=Lcp1 PE=1 SV=4	0	4	9.9	70.148	0	27.625	0	9.9	0	2794600	0	2993100	0	7	547	0	1	INF
sp|Q8BWY3|ERF1_MOUSE	sp|Q8BWY3|ERF1_MOUSE	3	3	3	>sp|P62838|UB2D2_MOUSE Ubiquitin-conjugating enzyme E2 D2 OS=Mus musculus GN=Ube2d2 PE=1 SV=1;>sp|P61079|UB2D3_MOUSE Ubiquitin-conjugating enzyme E2 D3 OS=Mus musculus GN=Ube2d3 PE=1 SV=1;>sp|P61080|UB2D1_MOUSE Ubiquitin-conjugating enzyme E2 D1 OS=Mus mus	0	2	28.6	16.735	0	13.692	0	28.6	0	14381000	0	16698000	0	3	347	0	1	INF
sp|Q9R1T4|SEPT6_MOUSE	sp|Q9R1T4|SEPT6_MOUSE	1	1	1	>sp|P35802|GPM6A_MOUSE Neuronal membrane glycoprotein M6-a OS=Mus musculus GN=Gpm6a PE=1 SV=1	2	6	17.3	31.149	0	95.139	9	17.3	108270	20977000	8575500	19410000	0	11	256	0.441808	1	1.17851
sp|Q99LT0|DPY30_MOUSE	sp|Q99LT0|DPY30_MOUSE	2	2	2	>sp|Q9WTT4|VATG2_MOUSE V-type proton ATPase subunit G 2 OS=Mus musculus GN=Atp6v1g2 PE=3 SV=1	5	11	79.7	13.651	0	323.31	47.5	79.7	312960	201610000	49608000	194670000	0	34	1000	0.254831	1	1.97239
sp|Q9Z2Q6|SEPT5_MOUSE	sp|Q9Z2Q6|SEPT5_MOUSE	2	2	2	>sp|P62761|VISL1_MOUSE Visinin-like protein 1 OS=Mus musculus GN=Vsnl1 PE=1 SV=2	1	7	53.4	22.142	0	149.9	11.5	53.4	82483	68728000	5566700	77194000	0	23	377	0.0721131	1	3.79359
sp|Q9CYZ2|TPD54_MOUSE	sp|Q9CYZ2|TPD54_MOUSE	4	4	4	>sp|Q8K0T0|RTN1_MOUSE Reticulon-1 OS=Mus musculus GN=Rtn1 PE=1 SV=1	4	15	31.2	83.571	0	231.48	4.9	31.2	66533	83166000	4792900	93730000	0	40	706	0.0511352	1	4.28954
sp|Q9D7S9|CHMP5_MOUSE	sp|Q9D7S9|CHMP5_MOUSE	1	1	1	>sp|Q7TQF7|AMPH_MOUSE Amphiphysin OS=Mus musculus GN=Amph PE=1 SV=1	2	17	35.6	75.012	0	245.56	3.2	35.6	118640	169660000	4271200	193390000	0	33	615	0.0220859	1	5.50073
sp|Q9D142|NUD14_MOUSE	sp|Q9D142|NUD14_MOUSE	1	1	1	>sp|Q61644|PACN1_MOUSE Protein kinase C and casein kinase substrate in neurons protein 1 OS=Mus musculus GN=Pacsin1 PE=1 SV=1	2	21	48.3	50.575	0	323.31	4.5	48.3	64480	483410000	2639400	550420000	0	57	556	0.00479525	1	7.70418
