# Supplementary material for: β-synuclein potentiates synaptic vesicle dopamine uptake and rescues dopaminergic neurons from MPTP-induced death in the absence of other synucleins
Source: J Biol Chem. 2021 Nov 2;297(6):101375. doi: 10.1016/j.jbc.2021.101375 (PMC8633583; doi:10.1016/j.jbc.2021.101375)
Supplement: Supplemental Table S2 [file mmc3.xlsx]

## Sheet: Sheet1
	Table S2. Proteins included in the beta-synuclein-CLIP proteome sorted by their predominant intracellular localisation
	Synaptic vesicles (41)
	Q80TB8	VAT1L_MOUSE Synaptic vesicle membrane protein VAT-1 homolog-like OS=Mus musculus GN=Vat1l PE=2 SV=2
	O35526	STX1A_MOUSE Syntaxin-1A OS=Mus musculus GN=Stx1a PE=1 SV=3
	P63040	CPLX1_MOUSE Complexin-1 OS=Mus musculus GN=Cplx1 PE=1 SV=1
	P61264	STX1B_MOUSE Syntaxin-1B OS=Mus musculus GN=Stx1b PE=1 SV=1
	Q9ER00	STX12_MOUSE Syntaxin-12 OS=Mus musculus GN=Stx12 PE=1 SV=1
	P84086	CPLX2_MOUSE Complexin-2 OS=Mus musculus GN=Cplx2 PE=1 SV=1
	Q62421	SH3G3_MOUSE Endophilin-A3 OS=Mus musculus GN=Sh3gl3 PE=2 SV=1
	Q62442	VAMP1_MOUSE Vesicle-associated membrane protein 1 OS=Mus musculus GN=Vamp1 PE=1 SV=1
	Q8BG39	SV2B_MOUSE Synaptic vesicle glycoprotein 2B OS=Mus musculus GN=Sv2b PE=1 SV=1
	Q9JIS5	SV2A_MOUSE Synaptic vesicle glycoprotein 2A OS=Mus musculus GN=Sv2a PE=1 SV=1
	P60904	DNJC5_MOUSE DnaJ homolog subfamily C member 5 OS=Mus musculus GN=Dnajc5 PE=1 SV=1 (CSP)
	O88737	BSN_MOUSE Protein bassoon OS=Mus musculus GN=Bsn PE=1 SV=4
	Q3TXX4	VGLU1_MOUSE Vesicular glutamate transporter 1 OS=Mus musculus GN=Slc17a7 PE=1 SV=2
	Q8R191	SNG3_MOUSE Synaptogyrin-3 OS=Mus musculus GN=Syngr3 PE=1 SV=1
	O35633	VIAAT_MOUSE Vesicular inhibitory amino acid transporter OS=Mus musculus GN=Slc32a1 PE=1 SV=3
	Q9Z1G3	VATC1_MOUSE V-type proton ATPase subunit C 1 OS=Mus musculus GN=Atp6v1c1 PE=1 SV=4
	B2RUJ5	APBA1_MOUSE Amyloid beta A4 precursor protein-binding family A member 1 OS=Mus musculus GN=Apba1 PE=1 SV=2;>sp
	P98084	APBA2_MOUSE Amyloid beta A4 precursor protein-binding family A member 2 OS=Mus musculus GN=Apba2 PE=1 SV=2
	Q3TDK6	ROGDI_MOUSE Protein rogdi homolog OS=Mus musculus GN=Rogdi PE=2 SV=2
	Q8CHC4	SYNJ1_MOUSE Synaptojanin-1 OS=Mus musculus GN=Synj1 PE=1 SV=3
	O08539	BIN1_MOUSE Myc box-dependent-interacting protein 1 OS=Mus musculus GN=Bin1 PE=1 SV=1 (Amphiphysin II)
	Q9CZC8	SCRN1_MOUSE Secernin-1 OS=Mus musculus GN=Scrn1 PE=1 SV=1
	O08599	STXB1_MOUSE Syntaxin-binding protein 1 OS=Mus musculus GN=Stxbp1 PE=1 SV=2 (MUNC18-1)
	Q9D1K2	VATF_MOUSE V-type proton ATPase subunit F OS=Mus musculus GN=Atp6v1f PE=1 SV=2
	P28663	SNAB_MOUSE Beta-soluble NSF attachment protein OS=Mus musculus GN=Napb PE=1 SV=2
	Q9CWZ7	SNAG_MOUSE Gamma-soluble NSF attachment protein OS=Mus musculus GN=Napg PE=1 SV=1
	P57746	VATD_MOUSE V-type proton ATPase subunit D OS=Mus musculus GN=Atp6v1d PE=1 SV=1
	Q9CR51	VATG1_MOUSE V-type proton ATPase subunit G 1 OS=Mus musculus GN=Atp6v1g1 PE=2 SV=3
	Q9JK48	SHLB1_MOUSE Endophilin-B1 OS=Mus musculus GN=Sh3glb1 PE=1 SV=1
	P62743	AP2S1_MOUSE AP-2 complex subunit sigma OS=Mus musculus GN=Ap2s1 PE=1 SV=1
	O55100	SNG1_MOUSE Synaptogyrin-1 OS=Mus musculus GN=Syngr1 PE=1 SV=2
	Q80TJ1	CAPS1_MOUSE Calcium-dependent secretion activator 1 OS=Mus musculus GN=Cadps PE=1 SV=3
	Q9WTT4	VATG2_MOUSE V-type proton ATPase subunit G 2 OS=Mus musculus GN=Atp6v1g2 PE=3 SV=1
	Q7TQF7	AMPH_MOUSE Amphiphysin OS=Mus musculus GN=Amph PE=1 SV=1
	P62823	RAB3C_MOUSE Ras-related protein Rab-3C OS=Mus musculus GN=Rab3c PE=1 SV=1
	P63011	RAB3A_MOUSE Ras-related protein Rab-3A OS=Mus musculus GN=Rab3a PE=1 SV=1
	Q9ES97	RTN3_MOUSE Reticulon-3 OS=Mus musculus GN=Rtn3 PE=1 SV=2
	Q8K0T0	RTN1_MOUSE Reticulon-1 OS=Mus musculus GN=Rtn1 PE=1 SV=1
	Q8K021	SCAM1_MOUSE Secretory carrier-associated membrane protein 1 OS=Mus musculus GN=Scamp1 PE=1 SV=1
	Q9D8U8	SNX5_MOUSE Sorting nexin-5 OS=Mus musculus GN=Snx5 PE=1 SV=1
	Q3UHL1	CAMKV_MOUSE CaM kinase-like vesicle-associated protein OS=Mus musculus GN=Camkv PE=1 SV=2
	Other vesicles (8)
	P12658	CALB1_MOUSE Calbindin OS=Mus musculus GN=Calb1 PE=1 SV=2
	Q9QXV0	PCSK1_MOUSE ProSAAS OS=Mus musculus GN=Pcsk1n PE=1 SV=2
	Q9QUP5	HPLN1_MOUSE Hyaluronan and proteoglycan link protein 1 OS=Mus musculus GN=Hapln1 PE=2 SV=1
	Q00493	CBPE_MOUSE Carboxypeptidase E OS=Mus musculus GN=Cpe PE=1 SV=2
	Q9QZX7	SRR_MOUSE Serine racemase OS=Mus musculus GN=Srr PE=1 SV=1
	Q9CR95	NECP1_MOUSE Adaptin ear-binding coat-associated protein 1 OS=Mus musculus GN=Necap1 PE=1 SV=2
	Q9R0D8	WDR54_MOUSE WD repeat-containing protein 54 OS=Mus musculus GN=Wdr54 PE=2 SV=1
	Q61644	PACN1_MOUSE Protein kinase C and casein kinase substrate in neurons protein 1 OS=Mus musculus GN=Pacsin1 PE=1 SV=1
	plasma membrane (25)
	P06837	NEUM_MOUSE Neuromodulin OS=Mus musculus GN=Gap43 PE=1 SV=1
	P55066	NCAN_MOUSE Neurocan core protein OS=Mus musculus GN=Ncan PE=2 SV=1
	Q99PJ0	NTRI_MOUSE Neurotrimin OS=Mus musculus GN=Ntm PE=2 SV=2
	E9PUL5	PRRT2_MOUSE Proline-rich transmembrane protein 2 OS=Mus musculus GN=Prrt2 PE=1 SV=1
	P70175	DLG3_MOUSE Disks large homolog 3 OS=Mus musculus GN=Dlg3 PE=1 SV=1
	Q80Z24	NEGR1_MOUSE Neuronal growth regulator 1 OS=Mus musculus GN=Negr1 PE=1 SV=1
	Q99J85	NPTXR_MOUSE Neuronal pentraxin receptor OS=Mus musculus GN=Nptxr PE=1 SV=1
	Q5M8N0	CNRP1_MOUSE CB1 cannabinoid receptor-interacting protein 1 OS=Mus musculus GN=Cnrip1 PE=1 SV=1
	P12960	CNTN1_MOUSE Contactin-1 OS=Mus musculus GN=Cntn1 PE=1 SV=1
	P43006	EAA2_MOUSE Excitatory amino acid transporter 2 OS=Mus musculus GN=Slc1a2 PE=1 SV=1
	P13595	NCAM1_MOUSE Neural cell adhesion molecule 1 OS=Mus musculus GN=Ncam1 PE=1 SV=3
	Q91XM9	DLG2_MOUSE Disks large homolog 2 OS=Mus musculus GN=Dlg2 PE=1 SV=2
	P14094	AT1B1_MOUSE Sodium/potassium-transporting ATPase subunit beta-1 OS=Mus musculus GN=Atp1b1 PE=1 SV=1
	Q9Z218	DPP6_MOUSE Dipeptidyl aminopeptidase-like protein 6 OS=Mus musculus GN=Dpp6 PE=1 SV=1
	D3YVF0	AKAP5_MOUSE A-kinase anchor protein 5 OS=Mus musculus GN=Akap5 PE=1 SV=2
	P09470	ACE_MOUSE Angiotensin-converting enzyme OS=Mus musculus GN=Ace PE=1 SV=3
	P60761	NEUG_MOUSE Neurogranin OS=Mus musculus GN=Nrgn PE=1 SV=1
	Q6NXK7	DPP10_MOUSE Inactive dipeptidyl peptidase 10 OS=Mus musculus GN=Dpp10 PE=1 SV=1
	Q8BHB9	CLIC6_MOUSE Chloride intracellular channel protein 6 OS=Mus musculus GN=Clic6 PE=2 SV=1
	Q5PR73	DIRA2_MOUSE GTP-binding protein Di-Ras2 OS=Mus musculus GN=Diras2 PE=2 SV=1
	Q80VP1	EPN1_MOUSE Epsin-1 OS=Mus musculus GN=Epn1 PE=1 SV=3
	P35802	GPM6A_MOUSE Neuronal membrane glycoprotein M6-a OS=Mus musculus GN=Gpm6a PE=1 SV=1
	P97300	NPTN_MOUSE Neuroplastin OS=Mus musculus GN=Nptn PE=1 SV=3
	Q810U3	NFASC_MOUSE Neurofascin OS=Mus musculus GN=Nfasc PE=1 SV=1
	Q99JP7	GGT7_MOUSE Gamma-glutamyltransferase 7 OS=Mus musculus GN=Ggt7 PE=2 SV=2
	endosomes/lysosomes (13)
	Q99M71	EPDR1_MOUSE Mammalian ependymin-related protein 1 OS=Mus musculus GN=Epdr1 PE=2 SV=1
	P50429	ARSB_MOUSE Arylsulfatase B OS=Mus musculus GN=Arsb PE=2 SV=3
	Q04519	ASM_MOUSE Sphingomyelin phosphodiesterase OS=Mus musculus GN=Smpd1 PE=2 SV=2
	Q9QWR8	NAGAB_MOUSE Alpha-N-acetylgalactosaminidase OS=Mus musculus GN=Naga PE=2 SV=2
	O88531	PPT1_MOUSE Palmitoyl-protein thioesterase 1 OS=Mus musculus GN=Ppt1 PE=2 SV=2
	Q61207	SAP_MOUSE Prosaposin OS=Mus musculus GN=Psap PE=1 SV=2
	Q9D1C8	VPS28_MOUSE Vacuolar protein sorting-associated protein 28 homolog OS=Mus musculus GN=Vps28 PE=2 SV=1
	P24668	MPRD_MOUSE Cation-dependent mannose-6-phosphate receptor OS=Mus musculus GN=M6pr PE=1 SV=1
	A2AAE1	K1109_MOUSE Uncharacterized protein KIAA1109 OS=Mus musculus GN=Kiaa1109 PE=1 SV=4
	P29391	FRIL1_MOUSE Ferritin light chain 1 OS=Mus musculus GN=Ftl1 PE=1 SV=2
	O89023	TPP1_MOUSE Tripeptidyl-peptidase 1 OS=Mus musculus GN=Tpp1 PE=1 SV=2
	O88746	TOM1_MOUSE Target of Myb protein 1 OS=Mus musculus GN=Tom1 PE=1 SV=1
	Q8BWG8	ARRB1_MOUSE Beta-arrestin-1 OS=Mus musculus GN=Arrb1 PE=1 SV=1
	ER/Golgi (13)
	O54984	ASNA_MOUSE ATPase Asna1 OS=Mus musculus GN=Asna1 PE=1 SV=2
	P12961	7B2_MOUSE Neuroendocrine protein 7B2 OS=Mus musculus GN=Scg5 PE=1 SV=1
	P50428	ARSA_MOUSE Arylsulfatase A OS=Mus musculus GN=Arsa PE=2 SV=2
	Q9JME7	TPC2L_MOUSE Trafficking protein particle complex subunit 2-like protein OS=Mus musculus GN=Trappc2l PE=2 SV=1
	Q8K0G5	TSSC1_MOUSE Protein TSSC1 OS=Mus musculus GN=Tssc1 PE=2 SV=2
	Q8R317	UBQL1_MOUSE Ubiquilin-1 OS=Mus musculus GN=Ubqln1 PE=1 SV=1
	Q9QZE7	TSNAX_MOUSE Translin-associated protein X OS=Mus musculus GN=Tsnax PE=1 SV=1
	Q8VE70	PDC10_MOUSE Programmed cell death protein 10 OS=Mus musculus GN=Pdcd10 PE=1 SV=1
	Q8K221	ARFP2_MOUSE Arfaptin-2 OS=Mus musculus GN=Arfip2 PE=2 SV=2
	Q9D289	TPC6B_MOUSE Trafficking protein particle complex subunit 6B OS=Mus musculus GN=Trappc6b PE=2 SV=1
	Q99NB8	UBQL4_MOUSE Ubiquilin-4 OS=Mus musculus GN=Ubqln4 PE=1 SV=1
	P61961	UFM1_MOUSE Ubiquitin-fold modifier 1 OS=Mus musculus GN=Ufm1 PE=1 SV=1
	O55013	TPPC3_MOUSE Trafficking protein particle complex subunit 3 OS=Mus musculus GN=Trappc3 PE=1 SV=1
	mitochondria (14)
	Q8VD37	SGIP1_MOUSE SH3-containing GRB2-like protein 3-interacting protein 1 OS=Mus musculus GN=Sgip1 PE=1 SV=1
	Q9JLZ3	AUHM_MOUSE Methylglutaconyl-CoA hydratase, mitochondrial OS=Mus musculus GN=Auh PE=1 SV=1
	Q8R3Q6	CCD58_MOUSE Coiled-coil domain-containing protein 58 OS=Mus musculus GN=Ccdc58 PE=2 SV=1
	P62073	TIM10_MOUSE Mitochondrial import inner membrane translocase subunit Tim10 OS=Mus musculus GN=Timm10 PE=1 SV=1
	Q8BP40	PPA6_MOUSE Lysophosphatidic acid phosphatase type 6 OS=Mus musculus GN=Acp6 PE=2 SV=1
	P61922	GABT_MOUSE 4-aminobutyrate aminotransferase, mitochondrial OS=Mus musculus GN=Abat PE=1 SV=1
	Q99L13	3HIDH_MOUSE 3-hydroxyisobutyrate dehydrogenase, mitochondrial OS=Mus musculus GN=Hibadh PE=1 SV=1
	Q921M7	FA49B_MOUSE Protein FAM49B OS=Mus musculus GN=Fam49b PE=2 SV=1
	Q9CQ92	FIS1_MOUSE Mitochondrial fission 1 protein OS=Mus musculus GN=Fis1 PE=1 SV=1
	Q9CWS0	DDAH1_MOUSE N(G),N(G)-dimethylarginine dimethylaminohydrolase 1 OS=Mus musculus GN=Ddah1 PE=1 SV=3
	P09671	SODM_MOUSE Superoxide dismutase [Mn], mitochondrial OS=Mus musculus GN=Sod2 PE=1 SV=3
	O70325	GPX41_MOUSE Phospholipid hydroperoxide glutathione peroxidase, mitochondrial OS=Mus musculus GN=Gpx4 PE=1 SV=4;>sp
	P48318	DCE1_MOUSE Glutamate decarboxylase 1 OS=Mus musculus GN=Gad1 PE=2 SV=2
	Q9D1K7	CT027_MOUSE UPF0687 protein C20orf27 homolog OS=Mus musculus PE=2 SV=3
	cytoskeleton (20)
	O88485	DC1I1_MOUSE Cytoplasmic dynein 1 intermediate chain 1 OS=Mus musculus GN=Dync1i1 PE=1 SV=2
	Q9ERD7	TBB3_MOUSE Tubulin beta-3 chain OS=Mus musculus GN=Tubb3 PE=1 SV=1
	P09528	FRIH_MOUSE Ferritin heavy chain OS=Mus musculus GN=Fth1 PE=1 SV=2
	Q9DBB8	DHDH_MOUSE Trans-1,2-dihydrobenzene-1,2-diol dehydrogenase OS=Mus musculus GN=Dhdh PE=2 SV=1
	Q9Z2Q6	SEPT5_MOUSE Septin-5 OS=Mus musculus GN=Sept5 PE=1 SV=2
	Q8VCN9	TBCC_MOUSE Tubulin-specific chaperone C OS=Mus musculus GN=Tbcc PE=2 SV=1
	Q9CRB6	TPPP3_MOUSE Tubulin polymerization-promoting protein family member 3 OS=Mus musculus GN=Tppp3 PE=1 SV=1
	P56387	DYLT3_MOUSE Dynein light chain Tctex-type 3 OS=Mus musculus GN=Dynlt3 PE=1 SV=1
	Q61233	PLSL_MOUSE Plastin-2 OS=Mus musculus GN=Lcp1 PE=1 SV=4
	P20357	MTAP2_MOUSE Microtubule-associated protein 2 OS=Mus musculus GN=Map2 PE=1 SV=2
	Q7TSJ2	MAP6_MOUSE Microtubule-associated protein 6 OS=Mus musculus GN=Map6 PE=1 SV=2
	Q6PEV3	WIPF2_MOUSE WAS/WASL-interacting protein family member 2 OS=Mus musculus GN=Wipf2 PE=2 SV=1
	P60487	PLPP_MOUSE Pyridoxal phosphate phosphatase OS=Mus musculus GN=Pdxp PE=1 SV=1
	P09541	MYL4_MOUSE Myosin light chain 4 OS=Mus musculus GN=Myl4 PE=2 SV=3
	Q9WUB4	DCTN6_MOUSE Dynactin subunit 6 OS=Mus musculus GN=Dctn6 PE=1 SV=1
	Q8VDQ8	SIR2_MOUSE NAD-dependent protein deacetylase sirtuin-2 OS=Mus musculus GN=Sirt2 PE=1 SV=2
	Q9QZB9	DCTN5_MOUSE Dynactin subunit 5 OS=Mus musculus GN=Dctn5 PE=1 SV=1
	Q9CQI3	GMFB_MOUSE Glia maturation factor beta OS=Mus musculus GN=Gmfb PE=1 SV=3
	Q9Z0P5	TWF2_MOUSE Twinfilin-2 OS=Mus musculus GN=Twf2 PE=1 SV=1
	P62761	VISL1_MOUSE Visinin-like protein 1 OS=Mus musculus GN=Vsnl1 PE=1 SV=2
	cytoplasm (70)
	Q9QYG0	NDRG2_MOUSE Protein NDRG2 OS=Mus musculus GN=Ndrg2 PE=1 SV=1
	P13707	GPDA_MOUSE Glycerol-3-phosphate dehydrogenase [NAD(+)], cytoplasmic OS=Mus musculus GN=Gpd1 PE=1 SV=3
	Q9CR00	PSMD9_MOUSE 26S proteasome non-ATPase regulatory subunit 9 OS=Mus musculus GN=Psmd9 PE=1 SV=1
	O54983	CRYM_MOUSE Ketimine reductase mu-crystallin OS=Mus musculus GN=Crym PE=1 SV=1
	Q9CZ42	NNRD_MOUSE ATP-dependent (S)-NAD(P)H-hydrate dehydratase OS=Mus musculus GN=Carkd PE=1 SV=1
	Q8R0A5	TCAL3_MOUSE Transcription elongation factor A protein-like 3 OS=Mus musculus GN=Tceal3 PE=2 SV=2
	Q9DCZ1	GMPR1_MOUSE GMP reductase 1 OS=Mus musculus GN=Gmpr PE=2 SV=1
	Q8R0A7	K0513_MOUSE Uncharacterized protein KIAA0513 OS=Mus musculus GN=Kiaa0513 PE=2 SV=1
	Q8VDK1	NIT1_MOUSE Nitrilase homolog 1 OS=Mus musculus GN=Nit1 PE=2 SV=2
	Q06138	CAB39_MOUSE Calcium-binding protein 39 OS=Mus musculus GN=Cab39 PE=1 SV=2
	P60202	MYPR_MOUSE Myelin proteolipid protein OS=Mus musculus GN=Plp1 PE=1 SV=2
	P10518	HEM2_MOUSE Delta-aminolevulinic acid dehydratase OS=Mus musculus GN=Alad PE=1 SV=1
	Q9JI46	NUDT3_MOUSE Diphosphoinositol polyphosphate phosphohydrolase 1 OS=Mus musculus GN=Nudt3 PE=1 SV=1
	Q8BTG7	NDRG4_MOUSE Protein NDRG4 OS=Mus musculus GN=Ndrg4 PE=1 SV=1
	Q8BLJ3	PLCX3_MOUSE PI-PLC X domain-containing protein 3 OS=Mus musculus GN=Plcxd3 PE=2 SV=1
	Q91X97	NCALD_MOUSE Neurocalcin-delta OS=Mus musculus GN=Ncald PE=1 SV=4
	Q9D7V9	NAAA_MOUSE N-acylethanolamine-hydrolyzing acid amidase OS=Mus musculus GN=Naaa PE=2 SV=2
	Q9D061	ACBD6_MOUSE Acyl-CoA-binding domain-containing protein 6 OS=Mus musculus GN=Acbd6 PE=2 SV=2
	Q8VED9	LEGL_MOUSE Galectin-related protein OS=Mus musculus GN=Lgalsl PE=2 SV=1
	Q9ESN6	TRIM2_MOUSE Tripartite motif-containing protein 2 OS=Mus musculus GN=Trim2 PE=1 SV=1
	Q8R2K1	FUCM_MOUSE Fucose mutarotase OS=Mus musculus GN=Fuom PE=1 SV=1
	P56565	S10A1_MOUSE Protein S100-A1 OS=Mus musculus GN=S100a1 PE=1 SV=2
	Q9JL62	GLTP_MOUSE Glycolipid transfer protein OS=Mus musculus GN=Gltp PE=2 SV=3
	P50114	S100B_MOUSE Protein S100-B OS=Mus musculus GN=S100b PE=2 SV=2
	P62748	HPCL1_MOUSE Hippocalcin-like protein 1 OS=Mus musculus GN=Hpcal1 PE=2 SV=2
	Q9Z1B3	PLCB1_MOUSE 1-phosphatidylinositol 4,5-bisphosphate phosphodiesterase beta-1 OS=Mus musculus GN=Plcb1 PE=2 SV=2
	Q01065	PDE1B_MOUSE Calcium/calmodulin-dependent 3,5-cyclic nucleotide phosphodiesterase 1B OS=Mus musculus GN=Pde1b PE=1 SV=2
	Q61151	2A5E_MOUSE Serine/threonine-protein phosphatase 2A 56 kDa regulatory subunit epsilon isoform OS=Mus musculus GN=Ppp2r5e PE=2 SV=3
	Q8BW96	KCC1D_MOUSE Calcium/calmodulin-dependent protein kinase type 1D OS=Mus musculus GN=Camk1d PE=1 SV=2;>sp
	P28650	PURA1_MOUSE Adenylosuccinate synthetase isozyme 1 OS=Mus musculus GN=Adssl1 PE=1 SV=2
	Q9DB29	IAH1_MOUSE Isoamyl acetate-hydrolyzing esterase 1 homolog OS=Mus musculus GN=Iah1 PE=1 SV=1
	Q9Z2W0	DNPEP_MOUSE Aspartyl aminopeptidase OS=Mus musculus GN=Dnpep PE=2 SV=2
	P48453	PP2BB_MOUSE Serine/threonine-protein phosphatase 2B catalytic subunit beta isoform OS=Mus musculus GN=Ppp3cb PE=1 SV=2
	P06801	MAOX_MOUSE NADP-dependent malic enzyme OS=Mus musculus GN=Me1 PE=1 SV=2
	Q5SRX1	TM1L2_MOUSE TOM1-like protein 2 OS=Mus musculus GN=Tom1l2 PE=2 SV=1
	O88643	PAK1_MOUSE Serine/threonine-protein kinase PAK 1 OS=Mus musculus GN=Pak1 PE=1 SV=1
	P62881	GBB5_MOUSE Guanine nucleotide-binding protein subunit beta-5 OS=Mus musculus GN=Gnb5 PE=1 SV=1
	Q8C0M9	ASGL1_MOUSE Isoaspartyl peptidase/L-asparaginase OS=Mus musculus GN=Asrgl1 PE=1 SV=1
	Q8CAA7	PGM2L_MOUSE Glucose 1,6-bisphosphate synthase OS=Mus musculus GN=Pgm2l1 PE=1 SV=1
	P70441	NHRF1_MOUSE Na(+)/H(+) exchange regulatory cofactor NHE-RF1 OS=Mus musculus GN=Slc9a3r1 PE=1 SV=3
	Q3UGR5	HDHD2_MOUSE Haloacid dehalogenase-like hydrolase domain-containing protein 2 OS=Mus musculus GN=Hdhd2 PE=1 SV=2
	P28474	ADHX_MOUSE Alcohol dehydrogenase class-3 OS=Mus musculus GN=Adh5 PE=1 SV=3
	O88958	GNPI1_MOUSE Glucosamine-6-phosphate isomerase 1 OS=Mus musculus GN=Gnpda1 PE=2 SV=3
	P53810	PIPNA_MOUSE Phosphatidylinositol transfer protein alpha isoform OS=Mus musculus GN=Pitpna PE=1 SV=2
	Q91Z53	GRHPR_MOUSE Glyoxylate reductase/hydroxypyruvate reductase OS=Mus musculus GN=Grhpr PE=1 SV=1
	Q8CHP8	PGP_MOUSE Phosphoglycolate phosphatase OS=Mus musculus GN=Pgp PE=1 SV=1
	Q9DCC4	P5CR3_MOUSE Pyrroline-5-carboxylate reductase 3 OS=Mus musculus GN=Pycrl PE=2 SV=2
	Q8BGZ1	HPCL4_MOUSE Hippocalcin-like protein 4 OS=Mus musculus GN=Hpcal4 PE=2 SV=3
	O35127	C10_MOUSE Protein C10 OS=Mus musculus GN=Grcc10 PE=2 SV=1
	O55023	IMPA1_MOUSE Inositol monophosphatase 1 OS=Mus musculus GN=Impa1 PE=1 SV=1
	Q9CRC9	GNPI2_MOUSE Glucosamine-6-phosphate isomerase 2 OS=Mus musculus GN=Gnpda2 PE=2 SV=1
	P63046	ST4A1_MOUSE Sulfotransferase 4A1 OS=Mus musculus GN=Sult4a1 PE=2 SV=1
	O08663	MAP2_MOUSE Methionine aminopeptidase 2 OS=Mus musculus GN=Metap2 PE=1 SV=1
	Q9CPX6	ATG3_MOUSE Ubiquitin-like-conjugating enzyme ATG3 OS=Mus musculus GN=Atg3 PE=1 SV=1
	Q91Z38	TTC1_MOUSE Tetratricopeptide repeat protein 1 OS=Mus musculus GN=Ttc1 PE=2 SV=1
	Q3TMH2	SCRN3_MOUSE Secernin-3 OS=Mus musculus GN=Scrn3 PE=1 SV=1
	Q61036	PAK3_MOUSE Serine/threonine-protein kinase PAK 3 OS=Mus musculus GN=Pak3 PE=1 SV=2
	Q3ULJ0	GPD1L_MOUSE Glycerol-3-phosphate dehydrogenase 1-like protein OS=Mus musculus GN=Gpd1l PE=1 SV=2
	Q9CQR4	ACO13_MOUSE Acyl-coenzyme A thioesterase 13 OS=Mus musculus GN=Acot13 PE=1 SV=1
	P24472	GSTA4_MOUSE Glutathione S-transferase A4 OS=Mus musculus GN=Gsta4 PE=1 SV=3
	P24549	AL1A1_MOUSE Retinal dehydrogenase 1 OS=Mus musculus GN=Aldh1a1 PE=1 SV=5
	Q9JMH6	TRXR1_MOUSE Thioredoxin reductase 1, cytoplasmic OS=Mus musculus GN=Txnrd1 PE=1 SV=3
	Q9Z2H2	RGS6_MOUSE Regulator of G-protein signaling 6 OS=Mus musculus GN=Rgs6 PE=1 SV=2
	P62838	UB2D2_MOUSE Ubiquitin-conjugating enzyme E2 D2 OS=Mus musculus GN=Ube2d2 PE=1 SV=1;>sp
	Q08331	CALB2_MOUSE Calretinin OS=Mus musculus GN=Calb2 PE=1 SV=3
	Q9Z0E0	NCDN_MOUSE Neurochondrin OS=Mus musculus GN=Ncdn PE=1 SV=1
	P48320	DCE2_MOUSE Glutamate decarboxylase 2 OS=Mus musculus GN=Gad2 PE=2 SV=1
	O88533	DDC_MOUSE Aromatic-L-amino-acid decarboxylase OS=Mus musculus GN=Ddc PE=2 SV=1
	P24529	TY3H_MOUSE Tyrosine 3-monooxygenase OS=Mus musculus GN=Th PE=1 SV=3
	O09172	GSH0_MOUSE Glutamate--cysteine ligase regulatory subunit OS=Mus musculus GN=Gclm PE=2 SV=1
	nucleus (14)
	Q4KMM3	OXR1_MOUSE Oxidation resistance protein 1 OS=Mus musculus GN=Oxr1 PE=2 SV=3
	Q80TL4	K1045_MOUSE Protein KIAA1045 OS=Mus musculus GN=Kiaa1045 PE=2 SV=2
	Q8BHW2	OSCP1_MOUSE Protein OSCP1 OS=Mus musculus GN=Oscp1 PE=2 SV=1
	Q91V09	WDR13_MOUSE WD repeat-containing protein 13 OS=Mus musculus GN=Wdr13 PE=1 SV=1
	Q8VD33	SGTB_MOUSE Small glutamine-rich tetratricopeptide repeat-containing protein beta OS=Mus musculus GN=Sgtb PE=2 SV=1
	Q9CQE5	RGS10_MOUSE Regulator of G-protein signaling 10 OS=Mus musculus GN=Rgs10 PE=2 SV=1
	Q3UYG8	MACD2_MOUSE O-acetyl-ADP-ribose deacetylase MACROD2 OS=Mus musculus GN=Macrod2 PE=2 SV=1
	Q8C8T8	TSR2_MOUSE Pre-rRNA-processing protein TSR2 homolog OS=Mus musculus GN=Tsr2 PE=2 SV=1
	P62869	ELOB_MOUSE Transcription elongation factor B polypeptide 2 OS=Mus musculus GN=Tceb2 PE=1 SV=1
	Q9EQ80	NIF3L_MOUSE NIF3-like protein 1 OS=Mus musculus GN=Nif3l1 PE=1 SV=4
	Q6P3D0	NUD16_MOUSE U8 snoRNA-decapping enzyme OS=Mus musculus GN=Nudt16 PE=1 SV=1
	Q9DD18	DTD1_MOUSE D-tyrosyl-tRNA(Tyr) deacylase 1 OS=Mus musculus GN=Dtd1 PE=1 SV=2
	Q9D1X0	NOL3_MOUSE Nucleolar protein 3 OS=Mus musculus GN=Nol3 PE=1 SV=1
	Q9DCT8	CRIP2_MOUSE Cysteine-rich protein 2 OS=Mus musculus GN=Crip2 PE=1 SV=1
	extracellular (6)
	Q9QWK4	CD5L_MOUSE CD5 antigen-like OS=Mus musculus GN=Cd5l PE=1 SV=3
	Q8BFQ8	PDDC1_MOUSE Parkinson disease 7 domain-containing protein 1 OS=Mus musculus GN=Pddc1 PE=2 SV=1
	Q61361	PGCB_MOUSE Brevican core protein OS=Mus musculus GN=Bcan PE=1 SV=2
	Q8BYI9	TENR_MOUSE Tenascin-R OS=Mus musculus GN=Tnr PE=1 SV=2
	P08226	APOE_MOUSE Apolipoprotein E OS=Mus musculus GN=Apoe PE=1 SV=2
	Q03517	SCG2_MOUSE Secretogranin-2 OS=Mus musculus GN=Scg2 PE=1 SV=1
